# Supplementary material for: Differential gene expression and microRNA profile in corpora allata-corpora cardiaca of Aedes aegypti mosquitoes with weak juvenile hormone signalling
Source: BMC Genomics. 2024 Jan 25;25:113. doi: 10.1186/s12864-024-10007-9 (PMC10811912; doi:10.1186/s12864-024-10007-9)
Supplement: Supplementary file 2 — Supplementary Material 2: Supplementary Tables 1–9 [file 12864_2024_10007_MOESM2_ESM.xlsx]

## Sheet: Sheet1
	XM_021855587.1	LOC110679826	0	NC_035109	14841662..14842003	20.85	-3.7	-13.01	3.57e-09	1.2e-07	4.24e-05	XM_021855587.1	0
	XM_021840032.1	LOC110675350	0	NC_035108	16789887..16791913	0.23	-7.7	-207.35	0.00582	0.04	1	XM_021840032.1	0
	0	LOC5576485	0	NC_035109	20738991..20739604	10.83	3.2	9.18	1.42e-12	8.17e-11	1.68e-08	0	0
	XM_021840144.1	LOC110675370	0	NC_035108	20838031..20872418	4.67	2.06	4.16	3.83e-14	2.71e-12	4.56e-10	XM_021840144.1	0
	XM_021853191.1	LOC110679138	0	NC_035109	24611546..24627093	1.42	4.11	17.31	8.33e-08	2.12e-06	0.000991	XM_021853191.1	0
	XM_021855859.1	LOC110679867	0	NC_035109	36786199..36823390	1.81	-3.63	-12.42	1.45e-12	8.31e-11	1.73e-08	XM_021855859.1	0
	XM_001653564.2	LOC5571325	0	NC_035107	81472814..81497224	12.25	-2.14	-4.4	2.71e-10	1.09e-08	3.22e-06	XM_001653564.2	0
	XM_021839491.1	LOC110675114	0	NC_035108	86208927..86212059	0.25	4.18	18.07	0.00353	0.02	1	XM_021839491.1	0
	XM_021841430.1	LOC110675720	0	NC_035108	86249613..86250491	0.99	3.54	11.6	0.000714	0.00648	1	XM_021841430.1	0
	XM_021843504.1	LOC5580119	0	NC_035107	98790564..98851840	1.96	-2.02	-4.05	8.58e-05	0.00106	1	XM_021843504.1	0
	XM_021841710.1	LOC110675840	0	NC_035108	101161924..101174185	0.53	3.4	10.54	0.00871	0.05	1	XM_021841710.1	0
	XM_001655173.2	LOC5574604	0	NC_035107	177017528..177042794	2363.88	2.38	5.19	0	0	0	XM_001655173.2	0
	XM_001661219.2	LOC5574215	0	NC_035108	183345051..183346818	9.01	3.96	15.57	0	0	0	XM_001661219.2	0
	XM_021855285.1	LOC110679696	0	NC_035107	187373446..187460588	46.06	2.32	4.99	0	0	0	XM_021855285.1	0
	XM_021844032.1	LOC110676379	0	NC_035108	218797541..218863432	0.26	-6.17	-71.95	2.4e-06	4.58e-05	0.03	XM_021844032.1	0
	XR_002500558.1	LOC5564515	0	NC_035108	276944052..276963532	1.91	2.47	5.55	3.45e-05	0.00048	0.41	XR_002500558.1	0
	XM_021852232.1	LOC110678815	0	NC_035109	326097894..326112805	48.05	2.41	5.31	6.66e-16	5.58e-14	7.92e-12	XM_021852232.1	0
	XM_021851781.1	LOC110678644	0	NC_035109	333558604..333802166	0.22	8.49	360.54	0.00132	0.01	1	XM_021851781.1	0
	XM_021850027.1	LOC110677949	0	NC_035109	347807527..348256092	3.9	-2.92	-7.57	0	0	0	XM_021850027.1	0
	XM_021839637.1	LOC5572429	0	NC_035108	374663688..374666547	1.6	-2.47	-5.53	1.74e-06	3.46e-05	0.02	XM_021839637.1	0
	XM_021845521.1	LOC110676684	0	NC_035108	complement(34347270..34347828)	1.67	4.86	29.11	0.000448	0.00441	1	XM_021845521.1	0
	XM_021840726.1	LOC110675502	0	NC_035108	complement(45342897..45362417)	9.08	4.47	22.15	0	0	0	XM_021840726.1	0
	XM_001662514.2	LOC5576275	0	NC_035107	complement(45878142..45880124)	51.7	-2.26	-4.79	2.22e-16	1.97e-14	2.64e-12	XM_001662514.2	0
	XM_021847762.1	LOC110677080	0	NC_035107	complement(50803546..50804703)	0.84	8.7	414.84	0.00151	0.01	1	XM_021847762.1	0
	XM_021840888.1	LOC110675563	0	NC_035108	complement(56382511..56383480)	23.63	3.88	14.73	0	0	0	XM_021840888.1	0
	XM_021841410.1	LOC110675711	0	NC_035108	complement(84999390..85031176)	1.2	-2.69	-6.47	0.00688	0.04	1	XM_021841410.1	0
	XR_002500118.1	LOC110676157	0	NC_035107	complement(94802420..94898069)	2.18	2.46	5.5	6.85e-09	2.16e-07	8.15e-05	XR_002500118.1	0
	0	LOC110675133	0	NC_035108	complement(121487316..121488137)	2.44	-3.57	-11.9	4.52e-06	8.08e-05	0.05	0	0
	XM_001654123.2	LOC5572778	0	NC_035107	complement(159363373..159364858)	54.6	2.11	4.31	0	0	0	XM_001654123.2	0
	XM_021852210.1	LOC110678808	0	NC_035109	complement(185739412..185740396)	3.15	-4.29	-19.53	5.41e-09	1.74e-07	6.44e-05	XM_021852210.1	0
	XM_021856956.1	LOC5571788	0	NC_035107	complement(199507107..199551095)	10.66	-3.35	-10.18	1.57e-07	3.84e-06	0.00187	XM_021856956.1	0
	XM_021856971.1	LOC110681191	0	NC_035107	complement(199582562..199665938)	3.22	-2.55	-5.86	1.82e-09	6.41e-08	2.17e-05	XM_021856971.1	0
	XM_021843877.1	LOC110676353	0	NC_035108	complement(211764961..211782321)	1.34	3.63	12.36	0.000115	0.00136	1	XM_021843877.1	0
	XM_021854031.1	LOC110679446	0	NC_035109	complement(217679339..217682315)	0.17	3.69	12.93	0.00666	0.04	1	XM_021854031.1	0
	XM_021853069.1	LOC110679106	0	NC_035109	complement(219482739..219501515)	1.89	2.82	7.05	0.000748	0.00673	1	XM_021853069.1	0
	XM_021854013.1	LOC110679439	0	NC_035109	complement(226735679..226759280)	4.92	-4.78	-27.38	7.74e-12	3.97e-10	9.21e-08	XM_021854013.1	0
	0	LOC23687829	0	NC_035107	complement(260700916..260702898)	0.43	-8.1	-273.64	0.00258	0.02	1	0	0
	XM_021837957.1	LOC110674148	0	NC_035107	complement(280147157..280149418)	1.7	-2.06	-4.17	0.000355	0.00362	1	XM_021837957.1	0
	XM_021839616.1	LOC110675203	0	NC_035108	complement(331327116..331351192)	6.5	2.15	4.43	1.11e-06	2.27e-05	0.01	XM_021839616.1	0
	XM_021852929.1	LOC110679023	0	NC_035109	complement(367718802..367721805)	0.31	3.38	10.44	0.00155	0.01	1	XM_021852929.1	0
	0	LOC5574177	0	NC_035109	complement(375771736..375787744)	0.11	5.52	45.8	0.00352	0.02	1	0	0
	XM_021842137.1	LOC110675973	0	NC_035108	complement(390153852..390154333)	1.39	3.69	12.87	0.0019	0.01	1	XM_021842137.1	0
	XM_021847654.1	LOC110677060	0	NC_035108	complement(428799309..428806317)	16.46	5.43	43.18	2.64e-08	7.43e-07	0.000314	XM_021847654.1	0
	XM_001657608.2	LOC5567749	AaeL_AAEL000124, AAEL000124	NC_035108	complement(109682934..109683995)	0.93	3.6	12.1	0.00355	0.02	1	XM_001657608.2	AAEL000124
	XM_001657638.2	LOC5567785	AaeL_AAEL000141, AAEL000141	NC_035107	194970716..194983271	1.23	2.67	6.35	6.54e-07	1.39e-05	0.00778	XM_001657638.2	AAEL000141
	XM_001658855.2	LOC5570015	AaeL_AAEL000211, AAEL000211	NC_035109	complement(212866537..212867191)	11410.2	2.12	4.36	0	0	0	XM_001658855.2	AAEL000211
	XM_001654751.2	LOC5573777	AaeL_AAEL000267, AAEL000267	NC_035108	75412590..75416958	2.99	2.33	5.03	8.61e-05	0.00106	1	XM_001654751.2	AAEL000267
	XM_001655457.2	LOC5575199	AaeL_AAEL000360, AAEL000360	NC_035108	124225761..124233521	0.9	-8.96	-498.61	0.000525	0.00501	1	XM_001655457.2	AAEL000360
	XM_021853590.1	LOC5563701	AaeL_AAEL000540, AAEL000540, AAEL000557	NC_035109	complement(385033399..385383459)	33.6	-2.13	-4.38	0	0	0	XM_021853590.1	AAEL000557
	XM_021851187.1	LOC5564316	AaeL_AAEL000595, AAEL000595	NC_035109	complement(12716400..12806930)	0.45	-3.24	-9.44	0.00189	0.01	1	XM_021851187.1	AAEL000595
	XM_001649750.2	LOC5565452	AaeL_AAEL000663, AAEL000663	NC_035109	complement(395049771..395067114)	237.29	2.22	4.65	0	0	0	XM_001649750.2	AAEL000663
	XM_001651232.2	LOC5566856	AaeL_AAEL000797, AAEL000797	NC_035109	complement(363906816..363908514)	4.96	-2.57	-5.93	2.36e-07	5.54e-06	0.00281	XM_001651232.2	AAEL000797
	XM_021849633.1	LOC5566906	AaeL_AAEL000817, AAEL000817	NC_035109	120052795..120092569	2.73	2.26	4.79	0	0	0	XM_021849633.1	AAEL000817
	XM_021848992.1	LOC5566873	AaeL_AAEL000818, AAEL000818	NC_035109	complement(362773302..363099999)	9.93	-2.77	-6.84	0	0	0	XM_021848992.1	AAEL000818
	XM_001651588.2	LOC5567209	AaeL_AAEL000897, AAEL000897	NC_035109	complement(334422480..334423895)	28.72	-2.64	-6.23	4.2e-13	2.63e-11	5e-09	XM_001651588.2	AAEL000897
	XM_021838243.1	LOC5568377	AaeL_AAEL001075, AAEL001075	NC_035107	complement(299293028..299538605)	1.66	4.07	16.83	2.47e-11	1.17e-09	2.94e-07	XM_021838243.1	AAEL001075
	XM_001657966.2	LOC5568364	AaeL_AAEL001082, AAEL001082	NC_035107	299399179..299421642	2398.8	5.12	34.67	0	0	0	XM_001657966.2	AAEL001082
	XM_021838240.1	LOC5568365	AaeL_AAEL001091, AAEL001091	NC_035107	complement(299200760..299218424)	318.23	2.13	4.39	0	0	0	XM_021838240.1	AAEL001091
	XM_001652345.2	LOC5568565	AaeL_AAEL001137, AAEL001137	NC_035109	complement(1367494..1389636)	8.3	4.86	29.13	0	0	0	XM_001652345.2	AAEL001137
	XM_021847364.1	LOC5569084	AaeL_AAEL001219, AAEL001219	NC_035108	complement(413476692..413497652)	0.83	-2.09	-4.26	0.000387	0.00389	1	XM_021847364.1	AAEL001219
	XM_021846709.1	LOC5569442	AaeL_AAEL001239, AAEL001239	NC_035108	372075643..372208160	2.93	-2.04	-4.12	4.21e-07	9.46e-06	0.00501	XM_021846709.1	AAEL001239
	XM_021842806.1	LOC5579421	AaeL_AAEL001272, AAEL001272	NC_035108	complement(153522891..153995410)	1.32	2.2	4.58	2.13e-08	6.15e-07	0.000253	XM_021842806.1	AAEL001272
	XM_011495103.2	LOC5569806	AaeL_AAEL001294, AAEL001294	NC_035108	complement(448130762..448161856)	0.97	-3.19	-9.13	0.00239	0.02	1	XM_011495103.2	AAEL001294
	XM_001653552.2	LOC5571298	AaeL_AAEL001548, AAEL001548	NC_035108	complement(20804142..20806040)	6.62	-2.43	-5.38	4.44e-16	3.8e-14	5.28e-12	XM_001653552.2	AAEL001548
	XM_001659894.2	LOC5571812	AaeL_AAEL001677, AAEL001677	NC_035108	complement(85966047..85966856)	0.56	6.09	68.03	0.000483	0.00469	1	XM_001659894.2	AAEL001677
	XM_001659895.2	LOC5571813	AaeL_AAEL001683, AAEL001683	NC_035108	86005275..86006231	3.78	2.8	6.98	5.29e-06	9.31e-05	0.06	XM_001659895.2	AAEL001683
	XM_021841448.1	LOC5571820	AaeL_AAEL001697, AAEL001697	NC_035108	86636371..86661742	47.33	3.69	12.91	0	0	0	XM_021841448.1	AAEL001697
	XM_001660200.2	LOC5579984	AaeL_AAEL001735, AAEL001735	NC_035108	37684561..37687266	0.58	5.86	58.24	0.00386	0.03	1	XM_001660200.2	AAEL001735
	XM_021843024.1	LOC5572301	AaeL_AAEL001766, AAEL001766	NC_035108	complement(165273670..165277942)	39.44	4.16	17.82	0	0	0	XM_021843024.1	AAEL001766
	XM_001660356.2	LOC5572460	AaeL_AAEL001812, AAEL001812	NC_035108	375859121..375954396	3.35	-2.8	-6.97	3.33e-16	2.91e-14	3.96e-12	XM_001660356.2	AAEL001812
	XM_001654094.2	LOC5572645	AaeL_AAEL001857, AAEL001857	NC_035108	274448957..274457188	8.83	2.22	4.66	2e-14	1.47e-12	2.38e-10	XM_001654094.2	AAEL001857
	XM_001654149.2	LOC5572797	AaeL_AAEL001905, AAEL001905	NC_035108	389898242..389899197	2.44	-2.08	-4.24	0.00185	0.01	1	XM_001654149.2	AAEL001905
	XM_001654280.2	LOC5573003	AaeL_AAEL001922, AAEL001922	NC_035108	194458024..194460442	12.14	2.1	4.28	4.13e-14	2.89e-12	4.91e-10	XM_001654280.2	AAEL001922
	XM_001660704.2	LOC5573138	AaeL_AAEL001969, AAEL001969	NC_035108	complement(425976948..425990985)	711.4	-2.06	-4.18	2.56e-08	7.28e-07	0.000305	XM_001660704.2	AAEL001969
	XM_021842129.1	LOC5573424	AaeL_AAEL002067, AAEL002067	NC_035108	complement(119636575..119650978)	3533.69	-3.58	-11.99	0	0	0	XM_021842129.1	AAEL002067
	XM_001654683.2	LOC5573599	AaeL_AAEL002128, AAEL002128	NC_035109	176971008..176995070	0.19	-4.51	-22.73	0.00529	0.03	1	XM_001654683.2	AAEL002128
	XM_001661195.2	LOC5574188	AaeL_AAEL002292, AAEL002292	NC_035109	complement(374927743..374939705)	1.28	-2.13	-4.38	0.000854	0.00755	1	XM_001661195.2	AAEL002292
	XM_021851645.1	LOC5574194	AaeL_AAEL002311, AAEL002311	NC_035109	complement(374132190..374190212)	3.34	-2.38	-5.22	1.77e-06	3.52e-05	0.02	XM_021851645.1	AAEL002311
	XM_001661338.2	LOC5574353	AaeL_AAEL002347, AAEL002347	NC_035108	complement(175103786..175104826)	4.84	2.57	5.92	2.54e-08	7.22e-07	0.000302	XM_001661338.2	AAEL002347
	XM_001655079.2	LOC5574467	AaeL_AAEL002373, AAEL002373	NC_035108	complement(214196463..214198425)	1.03	2.98	7.92	4.26e-05	0.000576	0.51	XM_001655079.2	AAEL002373
	XM_021843925.1	LOC5574466	AaeL_AAEL002376, AAEL002376	NC_035108	complement(214207432..214234809)	23.55	2.44	5.42	0	0	0	XM_021843925.1	AAEL002376
	XM_001655414.2	LOC5574991	AaeL_AAEL002506, AAEL002506	NC_035107	complement(89393343..89397277)	70.23	2.38	5.22	0	0	0	XM_001655414.2	AAEL002506
	XM_021857717.1	LOC5580187	AaeL_AAEL002554, AAEL002554	NC_035107	226701822..226738056	0.1	5.69	51.71	0.0031	0.02	1	XM_021857717.1	AAEL002554
	XM_001662067.2	LOC5575658	AaeL_AAEL002693, AAEL002693	NC_035108	466919536..466920702	38.55	3.91	15.07	6.34e-05	0.000817	0.75	XM_001662067.2	AAEL002693
	XM_001662426.2	LOC5576130	AaeL_AAEL002773, AAEL002773	NC_035107	305172745..305181534	0.54	4.87	29.31	0.000287	0.00301	1	XM_001662426.2	AAEL002773
	XM_001663015.2	LOC5576970	AaeL_AAEL003091, AAEL003091	NC_035108	complement(213572075..213585955)	5.43	3.38	10.4	1.2e-08	3.63e-07	0.000143	XM_001663015.2	AAEL003091
	XM_001663115.2	LOC5577068	AaeL_AAEL003098, AAEL003098	NC_035108	43831701..43833544	1.32	-2.52	-5.74	0.000105	0.00126	1	XM_001663115.2	AAEL003098
	XM_021855932.1	LOC5577238	AaeL_AAEL003137, AAEL003137	NC_035109	269764043..269803117	104.73	2.41	5.3	0	0	0	XM_021855932.1	AAEL003137
	XM_021849545.1	LOC5577233	AaeL_AAEL003139, AAEL003139, AAEL003148	NC_035109	270034449..270103983	8.07	-2.16	-4.46	8.4e-12	4.27e-10	9.99e-08	XM_021849545.1	AAEL003148
	XM_021849004.1	LOC5577758	AaeL_AAEL003301, AAEL003301	NC_035109	complement(340372276..340809165)	0.49	-2.73	-6.63	0.00175	0.01	1	XM_021849004.1	AAEL003301
	XM_021850207.1	LOC5577756	AaeL_AAEL003308, AAEL003308	NC_035109	340348751..340350605	1.27	3.1	8.6	8.82e-05	0.00108	1	XM_021850207.1	AAEL003308
	XM_021851771.1	LOC5578094	AaeL_AAEL003426, AAEL003426	NC_035109	complement(348759701..348769720)	0.18	-7.41	-169.73	0.0069	0.04	1	XM_021851771.1	AAEL003426
	XM_001656762.2	LOC5578114	AaeL_AAEL003443, AAEL003443	NC_035109	complement(349776023..349789479)	13.93	-2.63	-6.18	0	0	0	XM_001656762.2	AAEL003443
	XM_021838785.1	LOC5579017	AaeL_AAEL003788, AAEL003788	NC_035107	43856268..43902885	10.37	-2.37	-5.17	0	0	0	XM_021838785.1	AAEL003788
	XM_001664207.2	LOC5579163	AaeL_AAEL003869, AAEL003869	NC_035109	complement(84448997..84450629)	1.03	-9.48	-713.13	0.000206	0.00226	1	XM_001664207.2	AAEL003869
	XM_001664208.2	LOC5579164	AaeL_AAEL003886, AAEL003886	NC_035109	84461717..84486264	66.65	-2.39	-5.23	1.92e-13	1.24e-11	2.29e-09	XM_001664208.2	AAEL003886
	XM_021854955.1	LOC5563985	AaeL_AAEL004021, AAEL004021	NC_035109	166305194..166331770	1.97	2.22	4.65	1.42e-07	3.52e-06	0.00168	XM_021854955.1	AAEL004021
	XM_001648331.2	LOC5564054	AaeL_AAEL004048, AAEL004048	NC_035107	complement(136919775..136968779)	1.81	5.72	52.84	7.99e-15	6.1e-13	9.51e-11	XM_001648331.2	AAEL004048
	XM_021844222.1	LOC5564407	AaeL_AAEL004233, AAEL004233	NC_035107	103850568..104339852	0.29	-2.67	-6.37	0.00703	0.04	1	XM_021844222.1	AAEL004233
	XM_001648793.2	LOC5564500	AaeL_AAEL004281, AAEL004281	NC_035108	293361006..293372183	14.65	-2.35	-5.11	5.18e-10	2.01e-08	6.16e-06	XM_001648793.2	AAEL004281
	XM_021852991.1	LOC5564654	AaeL_AAEL004366, AAEL004366	NC_035109	complement(93072042..93091968)	2.23	3.18	9.06	4.93e-13	3.05e-11	5.87e-09	XM_021852991.1	AAEL004366
	XM_001649225.2	LOC5564939	AaeL_AAEL004509, AAEL004509	NC_035108	453102416..453104112	5.42	-2.11	-4.32	3.05e-06	5.69e-05	0.04	XM_001649225.2	AAEL004509
	XM_021855474.1	LOC5565058	AaeL_AAEL004573, AAEL004573	NC_035107	189676890..189705859	2.23	3	8.03	6.29e-10	2.38e-08	7.48e-06	XM_021855474.1	AAEL004573
	XM_001649408.2	LOC5565111	AaeL_AAEL004588, AAEL004588	NC_035108	complement(35100548..35146136)	2705.85	5.37	41.34	0	0	0	XM_001649408.2	AAEL004588
	XM_021851740.1	LOC5565213	AaeL_AAEL004681, AAEL004681, AAEL004683	NC_035109	complement(248309414..249099861)	0.14	-2.66	-6.31	0.00439	0.03	1	XM_021851740.1	AAEL004683
	XM_021849976.1	LOC5565258	AaeL_AAEL004690, AAEL004690	NC_035107	complement(145749328..145806538)	32.35	2.14	4.4	0	0	0	XM_021849976.1	AAEL004690
	XM_021850794.1	LOC5565493	AaeL_AAEL004806, AAEL004806	NC_035109	274040067..274252257	0.16	-5.07	-33.5	0.00561	0.04	1	XM_021850794.1	AAEL004806
	XM_021839033.1	LOC5565491	AaeL_AAEL004824, AAEL004824	NC_035107	17422319..17426992	5.29	2.21	4.64	0	0	0	XM_021839033.1	AAEL004824
	XM_001650047.2	LOC5565723	AaeL_AAEL004947, AAEL004947	NC_035109	complement(323320646..323354929)	14.02	3.44	10.85	0	0	0	XM_001650047.2	AAEL004947
	XM_001650032.2	LOC5565742	AaeL_AAEL004948, AAEL004948	NC_035109	322743967..322746196	4.35	-3.73	-13.26	2.22e-16	1.97e-14	2.64e-12	XM_001650032.2	AAEL004948
	XM_021847923.1	LOC5565831	AaeL_AAEL005024, AAEL005024	NC_035108	complement(444480390..444521474)	5.34	-2.46	-5.49	0.000134	0.00156	1	XM_021847923.1	AAEL005024
	XM_001650431.2	LOC5566110	AaeL_AAEL005179, AAEL005179	NC_035108	1281969..1308255	55.85	2.37	5.17	0	0	0	XM_001650431.2	AAEL005179
	XM_021839740.1	LOC5566115	AaeL_AAEL005200, AAEL005200	NC_035108	complement(1322391..1370515)	5.93	-2.33	-5.04	1.41e-09	5.08e-08	1.68e-05	XM_021839740.1	AAEL005200
	XM_021840549.1	LOC5566493	AaeL_AAEL005432, AAEL005432	NC_035107	80493515..80509141	0.11	-3.96	-15.61	0.00431	0.03	1	XM_021840549.1	AAEL005432
	XM_021853479.1	LOC5567873	AaeL_AAEL005489, AAEL005489	NC_035109	59606621..59636014	0.66	-8.64	-397.89	0.00124	0.01	1	XM_021853479.1	AAEL005489
	XM_021848660.1	LOC5566573	AaeL_AAEL005491, AAEL005491	NC_035109	59371559..59533418	27.09	-2.19	-4.55	3.56e-07	8.18e-06	0.00424	XM_021848660.1	AAEL005491
	XM_021838861.1	LOC5579824	AaeL_AAEL005529, AAEL005529	NC_035107	complement(9206534..9372546)	0.12	2.45	5.47	0.00123	0.01	1	XM_021838861.1	AAEL005529
	XM_001651092.2	LOC5566732	AaeL_AAEL005596, AAEL005596	NC_035109	159909887..159911344	20.22	8.8	444.26	5.94e-13	3.59e-11	7.07e-09	XM_001651092.2	AAEL005596
	XM_001651312.2	LOC5566945	AaeL_AAEL005720, AAEL005720	NC_035109	203999298..204060274	0.09	-7.73	-212.58	0.00428	0.03	1	XM_001651312.2	AAEL005720
	XM_021845406.1	LOC5566989	AaeL_AAEL005737, AAEL005737	NC_035108	293751584..293798205	5.25	2.5	5.66	0	0	0	XM_021845406.1	AAEL005737
	XM_001651347.2	LOC5566977	AaeL_AAEL005739, AAEL005739	NC_035108	complement(437279085..437283393)	0.14	-5.09	-34.12	0.00579	0.04	1	XM_001651347.2	AAEL005739
	XM_021847825.1	LOC5567028	AaeL_AAEL005762, AAEL005762	NC_035108	437002218..437090026	22.44	4.79	27.59	0	0	0	XM_021847825.1	AAEL005762
	XM_021851783.1	LOC5567059	AaeL_AAEL005785, AAEL005785	NC_035109	114582343..114709835	0.2	4.94	30.74	0.00126	0.01	1	XM_021851783.1	AAEL005785
	XM_021838363.1	LOC110674215	AaeL_AAEL005823, AAEL005823	NC_035107	complement(302509420..302510572)	124.76	3.3	9.83	0	0	0	XM_021838363.1	AAEL005823
	XM_001651438.2	LOC5567112	AaeL_AAEL005826, AAEL005826	NC_035107	22522508..22535346	3.36	2.04	4.11	1.99e-07	4.75e-06	0.00236	XM_001651438.2	AAEL005826
	XM_021851154.1	LOC5567302	AaeL_AAEL005957, AAEL005957	NC_035109	227803170..227900165	0.46	-6.59	-96.08	4.18e-05	0.000566	0.5	XM_021851154.1	AAEL005957
	XM_001651718.1	LOC5567338	AAEL006000	NC_035108	complement(472337199..472338232)	2.88	-9.97	-1001.51	7.79e-05	0.000978	0.93	XM_001651718.1	AAEL006000
	XM_021852297.1	LOC5567431	#N/A	NC_035109	complement(307468244..307481067)	1.71	3.34	10.14	6.73e-05	0.000853	0.8	XM_021852297.1	AAEL006108
	XM_001657532.2	LOC5567604	AaeL_AAEL006206, AAEL006206	NC_035109	complement(149664436..149684446)	1.14	-2.9	-7.47	0.00327	0.02	1	XM_001657532.2	AAEL006206
	XM_001657561.2	LOC5567669	AaeL_AAEL006258, AAEL006258	NC_035109	62659555..62662483	0.6	-3.04	-8.22	0.00194	0.01	1	XM_001657561.2	AAEL006258
	XM_001651878.2	LOC5567890	AaeL_AAEL006329, AAEL006329	NC_035109	396765134..396766312	2.48	-2.54	-5.81	0.000471	0.0046	1	XM_001651878.2	AAEL006329
	XM_001651870.2	LOC5567886	AaeL_AAEL006334, AAEL006334	NC_035109	complement(396820764..396822678)	13.02	-2.67	-6.38	0	0	0	XM_001651870.2	AAEL006334
	XM_001651855.2	LOC5567906	AaeL_AAEL006335, AAEL006335	NC_035109	complement(397633456..397636413)	0.52	-3.68	-12.84	0.000574	0.00536	1	XM_001651855.2	AAEL006335
	XM_021854941.1	LOC5567897	AaeL_AAEL006350, AAEL006350	NC_035109	396606872..396615732	3.15	2.14	4.41	5.77e-07	1.24e-05	0.00686	XM_021854941.1	AAEL006350
	XM_001652110.2	LOC5568228	AaeL_AAEL006649, AAEL006649	NC_035108	complement(252971526..252998175)	3.1	2.3	4.94	3.01e-09	1.02e-07	3.58e-05	XM_001652110.2	AAEL006649
	XM_001657929.2	LOC5568282	AaeL_AAEL006708, AAEL006708	NC_035107	167164241..167261135	1.73	-3	-8.01	3.89e-07	8.84e-06	0.00462	XM_001657929.2	AAEL006708
	XM_021841408.1	LOC5568293	AaeL_AAEL006737, AAEL006737	NC_035108	complement(84935069..84962904)	2.32	9.43	691.64	1.59e-12	8.99e-11	1.89e-08	XM_021841408.1	AAEL006737
	XM_001652134.2	LOC5568307	AaeL_AAEL006757, AAEL006757	NC_035108	complement(84618222..84619462)	0.49	-4.06	-16.65	0.00157	0.01	1	XM_001652134.2	AAEL006757
	XM_001658000.2	LOC5568385	AaeL_AAEL006774, AAEL006774	NC_035109	241799530..241908437	12.19	3.24	9.42	0	0	0	XM_001658000.2	AAEL006774
	XM_021854389.1	LOC110679532	AaeL_AAEL006816, AAEL006816	NC_035109	complement(169226558..169228444)	0.47	-8.63	-395.29	0.0012	0.00986	1	XM_021854389.1	AAEL006816
	XM_021850652.1	LOC5568410	AaeL_AAEL006818, AAEL006818	NC_035107	53127847..53152580	1.71	-3.84	-14.27	1.74e-05	0.000267	0.21	XM_021850652.1	AAEL006818
	XM_001658004.2	LOC5568406	AaeL_AAEL006823, AAEL006823	NC_035107	complement(52783088..52784996)	6.24	-3.13	-8.77	0	0	0	XM_001658004.2	AAEL006823
	XR_002501427.1	LOC5568444	AaeL_AAEL006866, AAEL006866	NC_035109	369471621..369513706	940.56	2.05	4.13	0	0	0	XR_002501427.1	AAEL006866
	XM_021842023.1	LOC110675944	AaeL_AAEL006953, AAEL006953	NC_035108	114019231..114020331	0.37	-4.13	-17.45	0.00852	0.05	1	XM_021842023.1	AAEL006953
	XM_001652447.2	LOC5568662	AaeL_AAEL007009, AAEL007009	NC_035109	170971512..170973518	129.24	2.25	4.76	0	0	0	XM_001652447.2	AAEL007009
	0	LOC5568752	AaeL_AAEL007105, AAEL007105	NC_035108	complement(162937892..163160681)	19.72	3.05	8.26	0	0	0	0	AAEL007105
	XM_021842710.1	LOC5568878	AaeL_AAEL007176, AAEL007176	NC_035108	complement(149932727..149945002)	2.22	2.63	6.19	7.61e-09	2.38e-07	9.05e-05	XM_021842710.1	AAEL007176
	XM_001658168.2	LOC5568893	AaeL_AAEL007208, AAEL007208	NC_035108	complement(76893007..76922764)	1.09	-2.49	-5.62	0.00018	0.00201	1	XM_001658168.2	AAEL007208
	XM_001652611.2	LOC5569007	AaeL_AAEL007296, AAEL007296	NC_035109	195925868..195943142	66.27	-2.33	-5.02	2.72e-12	1.51e-10	3.24e-08	XM_001652611.2	AAEL007296
	XM_021849377.1	LOC5568988	AaeL_AAEL007302, AAEL007302	NC_035109	complement(197100702..197235048)	4.77	-2.08	-4.24	6.81e-07	1.44e-05	0.00811	XM_021849377.1	AAEL007302
	XM_001658318.2	LOC5569198	AaeL_AAEL007458, AAEL007458	NC_035107	46645839..46664822	0.96	2.23	4.68	0.00189	0.01	1	XM_001658318.2	AAEL007458
	XM_021857565.1	LOC5569229	AaeL_AAEL007486, AAEL007486	NC_035107	216517093..216646571	1.71	-2.05	-4.14	0.00105	0.00887	1	XM_021857565.1	AAEL007486
	XM_001658544.2	LOC5569509	AaeL_AAEL007686, AAEL007686	NC_035108	251232955..251234097	0.39	-4.9	-29.76	0.00186	0.01	1	XM_001658544.2	AAEL007686
	XM_001658612.2	LOC5569634	AaeL_AAEL007784, AAEL007784	NC_035109	134049371..134050680	14.83	-2.03	-4.08	5.64e-10	2.15e-08	6.7e-06	XM_001658612.2	AAEL007784
	XM_021852545.1	LOC5569628	AaeL_AAEL007785, AAEL007785	NC_035109	complement(133543537..133545351)	1.55	-2.58	-5.96	0.00166	0.01	1	XM_021852545.1	AAEL007785
	XM_001658615.2	LOC5569642	AaeL_AAEL007789, AAEL007789	NC_035107	complement(268885525..268887489)	162.89	-2.99	-7.94	0	0	0	XM_001658615.2	AAEL007789
	XM_001658614.2	LOC5569640	AaeL_AAEL007793, AAEL007793	NC_035107	complement(268875600..268878106)	1.17	-2.79	-6.91	1.94e-05	0.000293	0.23	XM_001658614.2	AAEL007793
	XM_021848540.1	LOC5569654	AaeL_AAEL007802, AAEL007802	NC_035109	151742496..151801379	0.25	-2.88	-7.35	0.00696	0.04	1	XM_021848540.1	AAEL007802
	XM_001652929.2	LOC5569755	AaeL_AAEL007892, AAEL007892	NC_035107	complement(63402714..63439106)	18.13	-2.33	-5.04	0	0	0	XM_001652929.2	AAEL007892
	XM_021851998.1	LOC5566068	AaeL_AAEL007929, AAEL007929	NC_035109	295415525..295441267	5.29	2.7	6.49	3.93e-14	2.77e-12	4.67e-10	XM_021851998.1	AAEL007929
	XM_001653077.2	LOC5570144	AaeL_AAEL008117, AAEL008117	NC_035109	complement(14211977..14216346)	0.3	-9.16	-570.45	0.000349	0.00358	1	XM_001653077.2	AAEL008117
	XM_001658904.2	LOC5570152	AaeL_AAEL008125, AAEL008125	NC_035109	107566105..107618873	20.44	-2.03	-4.08	0	0	0	XM_001658904.2	AAEL008125
	XM_001658958.2	LOC5570229	AaeL_AAEL008160, AAEL008160	NC_035109	complement(9993811..10002427)	0.06	-7.83	-226.95	0.00422	0.03	1	XM_001658958.2	AAEL008160
	XM_001658999.2	LOC5570268	AaeL_AAEL008202, AAEL008197, AAEL008202	NC_035108	6397185..6399658	0.16	-5.21	-36.97	0.00421	0.03	1	XM_001658999.2	AAEL008202
	XM_001659039.2	LOC5570373	AaeL_AAEL008259, AAEL008259	NC_035109	complement(250476468..250477802)	0.49	-7.89	-236.52	0.00479	0.03	1	XM_001659039.2	AAEL008259
	XM_021841114.1	LOC5570388	AaeL_AAEL008289, AAEL008289	NC_035108	complement(67256443..67269782)	105.54	-2.83	-7.12	0	0	0	XM_021841114.1	AAEL008289
	XM_021843070.1	LOC5570420	AaeL_AAEL008307, AAEL008307	NC_035107	96216900..96255655	181.01	-3.02	-8.09	7.01e-14	4.71e-12	8.33e-10	XM_021843070.1	AAEL008307
	XM_001653150.2	LOC5570459	AaeL_AAEL008359, AAEL008359	NC_035108	42010364..42011634	1.4	2.42	5.37	0.00511	0.03	1	XM_001653150.2	AAEL008359
	XM_021850833.1	LOC5570649	AaeL_AAEL008467, AAEL008467	NC_035107	53264818..53272606	2.15	2.28	4.86	0.000212	0.00231	1	XM_021850833.1	AAEL008467
	XM_001659323.2	LOC5570845	AaeL_AAEL008619, AAEL008619	NC_035108	complement(80529711..80530871)	3.11	-3.32	-10	8.08e-05	0.00101	0.96	XM_001659323.2	AAEL008619
	XM_021851151.1	LOC5570991	AaeL_AAEL008722, AAEL008722	NC_035109	complement(189766887..189773318)	0.22	5.42	42.78	0.000293	0.00306	1	XM_021851151.1	AAEL008722
	XM_021849399.1	LOC5570997	AaeL_AAEL008730, AAEL008730	NC_035109	280355185..280379917	3.46	2.05	4.15	5.14e-13	3.14e-11	6.11e-09	XM_021849399.1	AAEL008730
	XM_021853351.1	LOC5571071	AaeL_AAEL008791, AAEL008791	NC_035109	complement(133024065..133025187)	0.5	3.91	15.02	0.00339	0.02	1	XM_021853351.1	AAEL008791
	XM_001653412.2	LOC5571151	AaeL_AAEL008844, AAEL008844	NC_035108	241191129..241251217	19.14	3.12	8.71	1.62e-09	5.8e-08	1.93e-05	XM_001653412.2	AAEL008844
	XM_021841055.1	LOC5571320	AaeL_AAEL008957, AAEL008957	NC_035107	complement(81609432..81611653)	0.36	8.55	375.49	0.00176	0.01	1	XM_021841055.1	AAEL008957
	XM_001659609.2	LOC5571377	AaeL_AAEL008970, AAEL008970	NC_035108	178669978..178746966	0.28	4.8	27.95	0.00215	0.02	1	XM_001659609.2	AAEL008970
	XM_001653753.2	LOC5571893	AaeL_AAEL009384, AAEL009384	NC_035109	8158773..8160684	1.46	2.58	5.98	0.00101	0.00864	1	XM_001653753.2	AAEL009384
	XM_001660023.2	LOC5571971	AaeL_AAEL009451, AAEL009451	NC_035109	321271085..321274464	6.04	-6.03	-65.32	0	0	0	XM_001660023.2	AAEL009451
	XM_001660151.2	LOC5572124	AaeL_AAEL009537, AAEL009537	NC_035109	224064100..224065682	6.94	5.74	53.41	2.12e-08	6.13e-07	0.000252	XM_001660151.2	AAEL009537
	0	LOC5572162	AaeL_AAEL009572, AAEL009572	NC_035107	complement(116014549..116071477)	2.95	2.27	4.83	9.49e-11	4.18e-09	1.13e-06	0	AAEL009572
	XM_021837993.1	LOC5572161	AaeL_AAEL009574, AAEL009574	NC_035107	282519065..282652748	32.22	-2.16	-4.46	3.5e-14	2.49e-12	4.16e-10	XM_021837993.1	AAEL009574
	XM_021855866.1	LOC5572217	AaeL_AAEL009626, AAEL009626	NC_035109	36822798..36824516	0.47	-3.15	-8.86	0.00257	0.02	1	XM_021855866.1	AAEL009626
	XM_001660434.2	LOC5572618	AaeL_AAEL009945, AAEL009945	NC_035108	333910685..333914657	1.79	-2.32	-4.98	0.00191	0.01	1	XM_001660434.2	AAEL009945
	XM_021852395.1	LOC110678859	AaeL_AAEL010048, AAEL010048	NC_035107	complement(159395666..159397179)	46.32	-2.95	-7.7	0	0	0	XM_021852395.1	AAEL010048
	0	LOC5572876	AaeL_AAEL010094, AAEL010094	NC_035108	complement(200333048..200353114)	12.37	2.23	4.68	0	0	0	0	AAEL010094
	XM_001654240.2	LOC5572961	AaeL_AAEL010164, AAEL010164	NC_035109	complement(149167848..149168673)	2.59	2.35	5.08	0.00111	0.00926	1	XM_001654240.2	AAEL010164
	XM_021846445.1	LOC5573077	AaeL_AAEL010263, AAEL010263	NC_035108	359972942..359987366	1.26	-3.85	-14.45	0.000314	0.00326	1	XM_021846445.1	AAEL010263
	XM_021848617.1	LOC5573224	AaeL_AAEL010315, AAEL010315	NC_035109	complement(409281322..409294323)	1.27	-2.82	-7.04	0.0001	0.0012	1	XM_021848617.1	AAEL010315
	0	LOC5573295	AaeL_AAEL010382, AAEL010382	NC_035108	complement(182978356..183004002)	4.77	-2.23	-4.68	1.79e-07	4.3e-06	0.00212	0	AAEL010382
	XM_021850938.1	LOC5573303	AaeL_AAEL010393, AAEL010393	NC_035109	13380903..13393919	82.98	-4.68	-25.67	0	0	0	XM_021850938.1	AAEL010393
	XM_021851630.1	LOC5573307	AaeL_AAEL010395, AAEL010395	NC_035109	13797485..13875460	0.37	-8.58	-383.03	0.00164	0.01	1	XM_021851630.1	AAEL010395
	XM_021853620.1	LOC5573308	AaeL_AAEL010396, AAEL010396	NC_035109	complement(13370000..13380067)	43.13	-4.12	-17.37	3.24e-14	2.32e-12	3.86e-10	XM_021853620.1	AAEL010396
	XM_001660888.2	LOC5573611	AaeL_AAEL010616, AAEL010616	NC_035107	42351009..42358691	0.88	2.47	5.55	0.00386	0.03	1	XM_001660888.2	AAEL010616
	XM_021854391.1	LOC5573865	AaeL_AAEL010785, AAEL010785	NC_035107	complement(178725066..178746706)	1.62	2.8	6.95	2.37e-05	0.000346	0.28	XM_021854391.1	AAEL010785
	XM_021857589.1	LOC5574054	AaeL_AAEL010884, AAEL010884	NC_035107	complement(218023829..218029656)	3827.5	3.01	8.04	0	0	0	XM_021857589.1	AAEL010884
	XM_001661236.2	LOC5574238	AaeL_AAEL011001, AAEL011001	NC_035109	complement(287818935..287824800)	0.07	-3.99	-15.9	0.00731	0.04	1	XM_001661236.2	AAEL011001
	XM_001655026.2	LOC5574259	AaeL_AAEL011032, AAEL011032	NC_035109	300299806..300304627	1.83	8.53	369.3	1.12e-09	4.06e-08	1.33e-05	XM_001655026.2	AAEL011032
	XM_021850085.1	LOC5574260	AaeL_AAEL011030, AAEL011030, AAEL011033	NC_035109	299989858..300181369	1.98	-2.36	-5.13	3.77e-07	8.62e-06	0.00449	XM_021850085.1	AAEL011033
	XM_021852613.1	LOC5574691	AaeL_AAEL011321, AAEL011321	NC_035109	276450630..276452890	9.16	2.21	4.62	6.66e-16	5.58e-14	7.92e-12	XM_021852613.1	AAEL011321
	XM_021841535.1	LOC5574702	AaeL_AAEL011343, AAEL011343	NC_035108	complement(92275139..92301680)	1.11	-3.3	-9.85	7.13e-06	0.000119	0.08	XM_021841535.1	AAEL011343
	XM_021852446.1	LOC5574762	AaeL_AAEL011405, AAEL011405	NC_035109	complement(365219929..365244110)	0.14	-7.73	-211.69	0.00448	0.03	1	XM_021852446.1	AAEL011405
	XM_001655295.2	LOC5574786	AaeL_AAEL011423, AAEL011423	NC_035109	328726858..328778093	0.43	-2.78	-6.87	0.00315	0.02	1	XM_001655295.2	AAEL011423
	XM_021841590.1	LOC5574905	AaeL_AAEL011510, AAEL011510	NC_035108	95973554..95975536	0.85	6.95	123.9	4.7e-08	1.27e-06	0.000559	XM_021841590.1	AAEL011510
	XM_021838438.1	LOC5575228	AaeL_AAEL011699, AAEL011699	NC_035107	complement(305999815..306066595)	0.81	2.42	5.36	0.00072	0.00652	1	XM_021838438.1	AAEL011699
	XM_001655604.2	LOC5575249	AaeL_AAEL011702, AAEL011702	NC_035108	complement(105830971..105931419)	1.15	3.99	15.9	5.61e-06	9.79e-05	0.07	XM_001655604.2	AAEL011702
	XM_021850358.1	LOC5575370	AaeL_AAEL011779, AAEL011779	NC_035109	3444989..3555404	1.92	2.4	5.28	8.2e-10	3.04e-08	9.75e-06	XM_021850358.1	AAEL011779
	XM_001661873.2	LOC5575403	AaeL_AAEL011806, AAEL011806	NC_035109	113558256..113629135	0.98	3.38	10.4	8.37e-07	1.75e-05	0.00996	XM_001661873.2	AAEL011806
	XM_001661956.2	LOC5575489	AaeL_AAEL011867, AAEL011867	NC_035108	28998109..29013311	1.12	2.01	4.02	1.47e-07	3.62e-06	0.00174	XM_001661956.2	AAEL011867
	XM_001662049.3	LOC5575613	AaeL_AAEL011944, AAEL011944	NC_035108	190566769..190568729	0.4	-8.35	-325.55	0.00166	0.01	1	XM_001662049.3	AAEL011944
	XM_021844005.1	LOC5575622	AaeL_AAEL011950, AAEL011950	NC_035108	complement(218099948..218139317)	0.79	2.61	6.1	0.000356	0.00363	1	XM_021844005.1	AAEL011950
	XM_001655751.2	LOC5575655	AaeL_AAEL011981, AAEL011981	NC_035108	209029759..209102391	3.55	-2.29	-4.88	1.51e-05	0.000235	0.18	XM_001655751.2	AAEL011981
	XM_001662201.2	LOC5575841	AaeL_AAEL012114, AAEL012114	NC_035108	405582850..405642649	846.25	2.68	6.41	0	0	0	XM_001662201.2	AAEL012114
	0	LOC5567088	AaeL_AAEL012315, AAEL012315	NC_035108	complement(102749475..102799584)	0.1	-8.23	-299.77	0.00208	0.02	1	0	AAEL012315
	0	LOC5576402	AaeL_AAEL012496, AAEL012496	NC_035109	241997654..242369017	0.03	7.63	197.47	0.00536	0.03	1	0	AAEL012496
	XM_001662595.2	LOC5580252	AaeL_AAEL012546, AAEL012546	NC_035108	complement(238135343..238147855)	18.09	2.02	4.06	0	0	0	XM_001662595.2	AAEL012546
	XM_001662702.2	LOC5576568	AaeL_AAEL012628, AAEL012628	NC_035107	279427542..279430130	2.34	-2.14	-4.41	1.94e-05	0.000293	0.23	XM_001662702.2	AAEL012628
	XM_001662707.2	LOC5576571	AaeL_AAEL012629, AAEL012629	NC_035108	294849829..294850546	18.59	2.35	5.1	1.11e-16	1.02e-14	1.32e-12	XM_001662707.2	AAEL012629
	XM_021841557.1	LOC5576674	AaeL_AAEL012700, AAEL012700	NC_035108	complement(94160180..94166404)	0.1	-7.93	-244.68	0.00376	0.03	1	XM_021841557.1	AAEL012700
	XM_001662952.2	LOC5576911	AaeL_AAEL012852, AAEL012852	NC_035109	complement(339553287..339555145)	0.25	-7.6	-194.49	0.0066	0.04	1	XM_001662952.2	AAEL012852
	XM_001662957.2	LOC5576905	AaeL_AAEL012855, AAEL012855	NC_035109	339263397..339264528	28.21	-3.05	-8.31	1.44e-14	1.08e-12	1.72e-10	XM_001662957.2	AAEL012855
	XM_001662956.2	LOC5576907	AaeL_AAEL012858, AAEL012858	NC_035109	complement(339263645..339265247)	46.71	-2.67	-6.35	0	0	0	XM_001662956.2	AAEL012858
	XM_021841817.1	LOC5577056	AaeL_AAEL012966, AAEL012966	NC_035108	complement(104422523..104424233)	5.46	-2.5	-5.67	2.24e-10	9.26e-09	2.66e-06	XM_021841817.1	AAEL012966
	XM_001663156.2	LOC5577117	AaeL_AAEL013024, AAEL013024	NC_035108	complement(334232167..334242589)	0.23	-4.92	-30.3	0.00122	0.01	1	XM_001663156.2	AAEL013024
	XM_021856919.1	LOC5577130	AaeL_AAEL013026, AAEL013026	NC_035107	complement(199396625..199481438)	0.77	-2.09	-4.26	0.00262	0.02	1	XM_021856919.1	AAEL013026
	XM_001663387.2	LOC5577564	AaeL_AAEL013276, AAEL013276	NC_035108	complement(349618003..349619728)	236.55	6.94	122.96	0	0	0	XM_001663387.2	AAEL013276
	XM_021842364.1	LOC5577594	AaeL_AAEL013303, AAEL013303	NC_035108	130250613..130253083	3.48	-2.03	-4.08	2.79e-05	0.0004	0.33	XM_021842364.1	AAEL013303
	XM_001663420.2	LOC5577689	AaeL_AAEL013324, AAEL013324	NC_035109	74983571..75008074	91.29	-2.23	-4.69	5.99e-09	1.9e-07	7.12e-05	XM_001663420.2	AAEL013324
	XM_021850233.1	LOC5577691	AaeL_AAEL013327, AAEL013327	NC_035109	74768981..74816463	56.15	-2.02	-4.05	1.18e-07	2.95e-06	0.0014	XM_021850233.1	AAEL013327
	XM_001663449.2	LOC5577717	AaeL_AAEL013341, AAEL013341	NC_035108	complement(135655602..135657032)	602.43	2.74	6.67	0	0	0	XM_001663449.2	AAEL013341
	XM_001653478.2	LOC5571228	AaeL_AAEL013373, AAEL008931, AAEL013373	NC_035109	50248667..50262977	0.24	-7.73	-212.41	0.00468	0.03	1	XM_001653478.2	AAEL013373
	XM_021843260.1	LOC5574270	AaeL_AAEL011038, AAEL011038, AAEL013381	NC_035108	complement(177149857..177189036)	2.74	-2.22	-4.67	1.25e-11	6.17e-10	1.48e-07	XM_021843260.1	AAEL013381
	XM_021852370.1	LOC5577806	AaeL_AAEL013388, AAEL013388	NC_035109	complement(285582002..285596470)	0.34	-3.45	-10.96	0.00784	0.05	1	XM_021852370.1	AAEL013388
	XM_001663546.2	LOC5577890	AaeL_AAEL013406, AAEL013406	NC_035107	complement(143499677..143522554)	0.89	-4.43	-21.57	9.02e-05	0.0011	1	XM_001663546.2	AAEL013406
	XM_001663588.2	LOC5577964	AaeL_AAEL013436, AAEL013436	NC_035108	complement(155928138..155929159)	6.36	-2.35	-5.09	1.58e-07	3.84e-06	0.00188	XM_001663588.2	AAEL013436
	XM_021851404.1	LOC5578048	AaeL_AAEL012321, AAEL012321, AAEL013477	NC_035109	complement(316681419..316960970)	18.3	3.26	9.61	0	0	0	XM_021851404.1	AAEL013477
	XM_001663650.2	LOC5578132	AaeL_AAEL013517, AAEL013517	NC_035108	complement(37593796..37603541)	2.22	2.48	5.58	0.00697	0.04	1	XM_001663650.2	AAEL013517
	XM_001663682.2	LOC5578159	AaeL_AAEL013535, AAEL013535	NC_035108	complement(246369973..246378923)	0.29	-7.8	-223.48	0.00392	0.03	1	XM_001663682.2	AAEL013535
	XM_001663765.2	LOC5578287	AaeL_AAEL013605, AAEL013605	NC_035108	complement(173309996..173354725)	4	-2.02	-4.04	4.86e-05	0.000646	0.58	XM_001663765.2	AAEL013605
	XM_021838319.1	LOC5578395	AaeL_AAEL013683, AAEL013683	NC_035107	complement(64542232..64577883)	5.91	-3.83	-14.2	1.11e-16	1.02e-14	1.32e-12	XM_021838319.1	AAEL013683
	XM_001663850.2	LOC5578505	AaeL_AAEL013703, AAEL013703	NC_035109	307745997..307746866	8.23	-4.4	-21.15	1.18e-13	7.78e-12	1.4e-09	XM_001663850.2	AAEL013703
	XM_021852280.1	LOC5575688	AaeL_AAEL013710, AAEL013710	NC_035109	complement(307963601..307967142)	0.3	-3.29	-9.78	0.00383	0.03	1	XM_021852280.1	AAEL013710
	XM_001656959.2	LOC5578590	AaeL_AAEL013774, AAEL013774	NC_035108	complement(277615681..277616738)	1.5	-2.78	-6.87	0.000509	0.00488	1	XM_001656959.2	AAEL013774
	XM_021852571.1	LOC5578640	AaeL_AAEL013793, AAEL013793	NC_035109	complement(23653961..23664816)	0.68	4.41	21.27	0.000212	0.00231	1	XM_021852571.1	AAEL013793
	XM_001664066.2	LOC5566299	AaeL_AAEL013910, AAEL013910	NC_035109	309448925..309451274	6.57	2.22	4.67	1.04e-11	5.18e-10	1.24e-07	XM_001664066.2	AAEL013910
	XM_021852785.1	LOC5578909	AaeL_AAEL013911, AAEL005296, AAEL013911	NC_035109	complement(309474251..309489769)	17.74	-3.39	-10.5	0	0	0	XM_021852785.1	AAEL013911
	XM_021845967.1	LOC5578973	AaeL_AAEL013953, AAEL013953	NC_035108	331885532..331997194	1.41	-2.67	-6.38	1.08e-09	3.95e-08	1.29e-05	XM_021845967.1	AAEL013953
	XM_001657191.2	LOC5579046	AaeL_AAEL013979, AAEL013979	NC_035109	complement(230608352..230613237)	777.81	2.26	4.8	0	0	0	XM_001657191.2	AAEL013979
	XM_021840546.1	LOC5563937	AaeL_AAEL014246, AAEL014246	NC_035108	complement(36271954..36281186)	22.23	-2.35	-5.1	0	0	0	XM_021840546.1	AAEL014246
	XM_021838380.1	LOC5564104	AaeL_AAEL014322, AAEL014322	NC_035107	303781874..303856048	4.43	2.09	4.26	5.51e-09	1.77e-07	6.56e-05	XM_021838380.1	AAEL014322
	XM_001648715.2	LOC5564423	AaeL_AAEL014433, AAEL014433	NC_035107	complement(263733961..263739644)	0.19	-7.51	-181.87	0.00602	0.04	1	XM_001648715.2	AAEL014433
	XM_001648725.2	LOC5564435	AaeL_AAEL014445, AAEL014445	NC_035109	complement(202276326..202295228)	1.37	-4.53	-23.1	0.000144	0.00165	1	XM_001648725.2	AAEL014445
	XM_001648813.2	LOC5564528	AaeL_AAEL014493, AAEL014493	NC_035108	complement(464769809..464793838)	4.91	-3.55	-11.72	1.45e-12	8.31e-11	1.73e-08	XM_001648813.2	AAEL014493
	XM_021846229.1	LOC5576505	AaeL_AAEL012555, AAEL012555, AAEL014537	NC_035108	complement(348536416..348587314)	1.93	-2.28	-4.87	5.53e-07	1.19e-05	0.00658	XM_021846229.1	AAEL014537
	XM_001648911.2	LOC5564618	AaeL_AAEL014541, AAEL014541	NC_035108	complement(348522307..348525170)	0.19	-7.76	-216.42	0.00405	0.03	1	XM_001648911.2	AAEL014541
	XM_021850882.1	LOC5565332	AaeL_AAEL014823, AAEL014823	NC_035107	complement(149348820..149402818)	0.61	-5.04	-32.8	4e-05	0.000548	0.48	XM_021850882.1	AAEL014823
	XM_001649641.2	LOC5565345	AaeL_AAEL014835, AAEL014835	NC_035108	complement(152878180..152879410)	0.4	7.81	224.12	0.00394	0.03	1	XM_001649641.2	AAEL014835
	XM_001661825.2	LOC5575270	AaeL_AAEL011740, AAEL011740, AAEL014894	NC_035109	complement(290922699..290964125)	45.04	-4.68	-25.67	0	0	0	XM_001661825.2	AAEL014894
	XM_021845938.1	LOC5565714	AaeL_AAEL014956, AAEL014956	NC_035108	complement(50446057..50485208)	1.7	-5.51	-45.5	1.34e-13	8.78e-12	1.59e-09	XM_021845938.1	AAEL014956
	XM_011494635.2	LOC23687435	AaeL_AAEL017015, AAEL017015	NC_035107	79869406..79879195	0.95	2.36	5.13	0.0018	0.01	1	XM_011494635.2	AAEL017015
	XM_021855097.1	LOC23687442	AaeL_AAEL017022, AAEL017022	NC_035109	18623727..18625030	1.63	-2.6	-6.05	0.00571	0.04	1	XM_021855097.1	AAEL017022
	XM_021840758.1	LOC23687720	AaeL_AAEL017300, AAEL017300	NC_035108	46371726..46790208	1.63	2.18	4.54	4.43e-14	3.08e-12	5.27e-10	XM_021840758.1	AAEL017300
	XM_011494848.2	LOC23687800	AaeL_AAEL017380, AAEL017380	NC_035109	complement(14834357..14834926)	93.85	-2.46	-5.51	1.36e-07	3.4e-06	0.00162	XM_011494848.2	AAEL017380
	XM_011494849.2	LOC23687801	AaeL_AAEL017381, AAEL017381	NC_035109	14765899..14767037	3.5	2.3	4.91	6.17e-06	0.000106	0.07	XM_011494849.2	AAEL017381
	XM_011494663.2	LOC23687920	AaeL_AAEL017500, AAEL017500	NC_035108	complement(86103226..86115248)	1.48	5.65	50.36	3.58e-05	0.000496	0.43	XM_011494663.2	AAEL017500
	XM_011495130.2	LOC23687983	AaeL_AAEL017563, AAEL017563	NC_035108	205827473..205837557	4.15	2.53	5.77	0.00166	0.01	1	XM_011495130.2	AAEL017563
	XM_021841686.1	LOC110675821	AaeL_AAEL017568, AAEL017568	NC_035107	86077964..86080089	3.8	-2.7	-6.49	2.85e-13	1.81e-11	3.39e-09	XM_021841686.1	AAEL017568
	XM_011495002.2	LOC23687992	AaeL_AAEL017572, AAEL017572	NC_035107	complement(117261376..117263613)	0.82	-9.33	-644.77	0.000255	0.00271	1	XM_011495002.2	AAEL017572
	XM_001648295.3	LOC5564022	AaeL_AAEL014287, AAEL014287, AAEL801130	NC_035108	complement(399874619..399875487)	16.19	2.45	5.45	6.66e-16	5.58e-14	7.92e-12	XM_001648295.3	AAEL801130
	XM_021845603.1	LOC5563805	AaeL_AAEL014139, AAEL014139, AAEL801195	NC_035108	305681478..305695869	33.43	-2.08	-4.22	0	0	0	XM_021845603.1	AAEL801195
	XM_021849809.1	LOC5574131	AaeL_AAEL010950, AAEL010950, AKH-2	NC_035109	complement(167478587..167480879)	1.53	7	128.43	1.48e-05	0.000232	0.18	XM_021849809.1	AKH-2
	XM_001660641.2	LOC5580040	AaeL_AAEL010235, AAEL010235, ALL3_AEDAE	NC_035108	complement(402841902..402842839)	9.31	-2.53	-5.79	0.000382	0.00384	1	XM_001660641.2	ALL3_AEDAE
	XM_001652122.2	LOC5568295	AaeL_AAEL006719, AAEL006719, AMY1, AMY1_AEDAE, AmyI, amylase	NC_035108	84902239..84904652	43.14	-3.93	-15.19	0.000769	0.00687	1	XM_001652122.2	amylase
	0	LOC5570618	AaeL_AAEL008426, AAEL008426, BR-C	NC_035107	complement(148508168..148699132)	1.15	4.31	19.84	0	0	0	0	BR-C
	XM_001653841.2	LOC5580008	AaeL_AAEL009642, AAEL009642, CAT-B4	NC_035107	222740836..222742705	9.31	-3.81	-14.06	0	0	0	XM_001653841.2	CAT-B4
	XM_001658426.3	LOC5579956	AaeL_AAEL007593, AAEL007593, CLIPC2	NC_035107	302516947..302570176	30.08	2.16	4.48	0	0	0	XM_001658426.3	CLIPC2
	XM_001650070.3	LOC5565772	AaeL_AAEL004979, AAEL004979, CLIPD2	NC_035108	complement(281263055..281290538)	10.79	-2.13	-4.39	0.000756	0.00678	1	XM_001650070.3	CLIPD2
	XM_021850941.1	LOC23687556	AaeL_AAEL017136, AAEL017136, CYP325V1	NC_035109	112513177..112534429	18.45	-3.49	-11.22	1.24e-06	2.52e-05	0.01	XM_021850941.1	CYP325V1
	XM_021851787.1	LOC5567661	AaeL_AAEL006246, AAEL006246, CYP325Y3	NC_035109	62603101..62604484	0.88	-8.93	-487.81	0.000917	0.00798	1	XM_021851787.1	CYP325Y3
	XM_001654508.2	LOC5573388	AaeL_AAEL002085, AAEL002085, CYP4H31, CYP4H31v2	NC_035108	356390672..356392588	0.24	-7.41	-170.05	0.00707	0.04	1	XM_001654508.2	CYP4H31v2
	XM_001653637.3	LOC5571540	AaeL_AAEL009127, AAEL009127, CYP6M11	NC_035108	complement(419111140..419112950)	3.08	-2.52	-5.75	1.6e-07	3.9e-06	0.00191	XM_001653637.3	CYP6M11
	XM_021846851.1	LOC5572939	AaeL_AAEL010158, AAEL010158, CYP6N17	NC_035108	complement(380784709..380786544)	0.6	-2.63	-6.18	0.00624	0.04	1	XM_021846851.1	CYP6N17
	XM_001657238.3	LOC5579094	AaeL_AAEL003832, AAEL003832, DEFC, DEFC_AEDAE	NC_035109	complement(342467671..342468290)	30.4	2.1	4.28	6.85e-08	1.79e-06	0.000814	XM_001657238.3	DEFC_AEDAE
	XM_001649293.3	LOC5564993	AaeL_AAEL004522, AAEL004522, GAM1	NC_035108	complement(309779057..309780996)	38.63	5.65	50.06	5.37e-12	2.83e-10	6.39e-08	XM_001649293.3	GAM1
	XM_021844960.1	LOC110676562	gpa2	NC_035108	complement(262941011..262956154)	1.75	-2.87	-7.33	0.00135	0.01	1	XM_021844960.1	gpa2
	XR_002502618.1	LOC5567406	AaeL_AAEL006077, AAEL006076, AAEL006077, GPRALS2	NC_035107	183342281..183737311	2.67	-2.86	-7.25	5.09e-06	9.02e-05	0.06	XR_002502618.1	GPRALS2
	XM_021846882.1	LOC23687866	AaeL_AAEL017446, AAEL017446, GPRgr33b	NC_035108	382029709..382037055	0.82	-3.26	-9.56	3.39e-06	6.25e-05	0.04	XM_021846882.1	GPRgr33b
	XM_021843875.1	LOC23687899	AaeL_AAEL017479, AAEL003081, AAEL014290, AAEL017479, GPRMGL1	NC_035108	complement(210974893..211731229)	0.48	2.94	7.69	4.38e-06	7.9e-05	0.05	XM_021843875.1	GPRMGL1
	XM_021852598.1	LOC110678930	AaeL_AAEL003448, AAEL003448, GPRNNA13	NC_035109	348591054..348600003	1.31	-2.03	-4.08	0.00196	0.01	1	XM_021852598.1	GPRNNA13
	XM_001658496.3	LOC5569455	AaeL_AAEL007644, AAEL007644, GPRNNA6	NC_035107	186894409..186942332	0.36	8.55	375.49	0.00176	0.01	1	XM_001658496.3	GPRNNA6
	XM_001651947.3	LOC5568060	AaeL_AAEL006498, AAEL006498, GPROP1	NC_035109	complement(15095953..15097396)	2.35	-3.76	-13.56	4.13e-05	0.000562	0.49	XM_001651947.3	GPROP1
	XM_001657569.3	LOC5567680	AaeL_AAEL006259, AAEL006259, GPROP2	NC_035109	63253679..63255160	12.56	-3.76	-13.56	8.47e-06	0.000139	0.1	XM_001657569.3	GPROP2
	XM_001657960.3	LOC5568358	AaeL_AAEL001090, AAEL001090, GSTD7	NC_035107	299744160..299773819	0.48	4	15.98	0.00175	0.01	1	XM_001657960.3	GSTD7
	XM_021846284.1	LOC110676853	AaeL_AAEL007948, AAEL007948, GSTE7	NC_035108	complement(351689176..351689993)	3.11	-10.02	-1040.27	0.000142	0.00164	1	XM_021846284.1	GSTE7
	XM_021838939.1	LOC5574332	AaeL_AAEL002354, AAEL002354, HPX5	NC_035107	complement(11974122..12055966)	0.1	4.52	22.9	0.00554	0.03	1	XM_021838939.1	HPX5
	XM_021842925.1	LOC110674008	AaeL_AAEL012380, AAEL012380, PGRPLA	NC_035108	complement(157649936..157699944)	10.7	-2.04	-4.13	0	0	0	XM_021842925.1	PGRPLA
	XM_021843688.1	LOC5578065	AaeL_AAEL013492, AAEL013492, PO5, PPO5	NC_035108	complement(199300303..199314209)	43.58	-2.27	-4.81	6.74e-12	3.5e-10	8.01e-08	XM_021843688.1	PPO5
	XM_001651575.2	LOC5567196	AaeL_AAEL000886, AAEL000886, SGP3H1	NC_035109	334895519..334896054	95.05	2.77	6.83	4.44e-16	3.8e-14	5.28e-12	XM_001651575.2	SGP3H1
	XM_021851217.1	LOC5567058	AaeL_AAEL005776, AAEL005776, GPROR7, Or7, SGPRor7	NC_035109	complement(114494813..114559711)	5.85	2.44	5.44	5.13e-14	3.53e-12	6.1e-10	XM_021851217.1	SGPRor7
	XM_001662135.3	LOC5575765	AaeL_AAEL002704, AAEL002704, SRPN23	NC_035108	complement(14474467..14476162)	4.49	-2.36	-5.13	0.00154	0.01	1	XM_001662135.3	SRPN23
	XM_021848931.1	LOC5575279	AaeL_AAEL011734, AAEL011734, TOLL9B	NC_035109	complement(290779493..290821802)	0.54	10.18	1158.19	2.09e-05	0.000311	0.25	XM_021848931.1	TOLL9B
	XM_001652006.2	LOC5568117	AaeL_AAEL006563, AAEL006563, VCP, VCP_AEDAE	NC_035108	complement(59489785..59491311)	2.41	-3.43	-10.8	0.00019	0.00211	1	XM_001652006.2	VCP_AEDAE
	XM_001660768.2	LOC5573342	AaeL_AAEL010434, AAEL010434, PVG1, VG, VIT1_AEDAE, VgA1	NC_035109	67489863..67496592	0.72	-2.8	-6.97	0.000316	0.00328	1	XM_001660768.2	VgA1
	XM_001657459.2	LOC5567518	AaeL_AAEL006138, AAEL006138, Vg-B	NC_035109	complement(68205694..68212449)	0.56	-8.74	-428.18	1.22e-09	4.42e-08	1.45e-05	XM_001657459.2	Vg-B
	XM_001657456.2	LOC5567551	AaeL_AAEL006126, AAEL006126, Vg-C	NC_035109	68084594..68091146	2.17	2.53	5.78	0	0	0	XM_001657456.2	Vg-C
	#N/A	LOC110674860	#N/A	NC_035107	34884894..34886232	0.43	-7.85	-230.99	0.0044	0.03	1	#N/A	#N/A
	#N/A	LOC110676846	#N/A	NC_035107	48261749..48265248	0.11	7.31	158.55	0.00798	0.05	1	#N/A	#N/A
	#N/A	LOC5572111	#N/A	NC_035109	97653078..97655085	51.98	-2.83	-7.1	0.00827	0.05	1	#N/A	#N/A
	#N/A	LOC5567223	#N/A	NC_035109	154718774..154724445	0.28	-3.3	-9.84	0.00198	0.01	1	#N/A	#N/A
	#N/A	LOC110674019	#N/A	NC_035107	154882297..154893193	0.34	3.89	14.87	0.00203	0.01	1	#N/A	#N/A
	#N/A	LOC110678158	#N/A	NC_035109	250644388..250646214	0.5	2.74	6.7	0.00672	0.04	1	#N/A	#N/A
	#N/A	LOC110676568	#N/A	NC_035108	264610455..264634064	5.03	2.55	5.85	0.000137	0.00159	1	#N/A	#N/A
	#N/A	LOC5579662	#N/A	NC_035109	266853336..266884894	2.97	-2.01	-4.04	0.0033	0.02	1	#N/A	#N/A
	#N/A	LOC5568613	#N/A	NC_035108	399083206..399100126	0.35	3.25	9.54	0.00844	0.05	1	#N/A	#N/A
	#N/A	LOC110677240	#N/A	NC_035108	470295947..470297260	2.34	2.22	4.65	0.00195	0.01	1	#N/A	#N/A
	#N/A	LOC110674735	#N/A	NC_035107	complement(10302975..10304701)	0.77	4.14	17.61	0.00181	0.01	1	#N/A	#N/A
	#N/A	LOC5566264	#N/A	NC_035107	complement(34810919..34831349)	1.23	3.85	14.38	0.00102	0.00871	1	#N/A	#N/A
	#N/A	LOC5568762	#N/A	NC_035108	complement(277003964..277081238)	0.14	-3.15	-8.88	0.00807	0.05	1	#N/A	#N/A
		Name		Chromosome	Region	Max group mean	Log₂ fold change	Fold change	P-value	FDR p-value	Bonferroni

## Sheet: Sheet4
AAEL000124
AAEL000141
AAEL000211
AAEL000267
AAEL000360
AAEL000557
AAEL000595
AAEL000663
AAEL000797
AAEL000817
AAEL000818
AAEL000897
AAEL001075
AAEL001082
AAEL001091
AAEL001137
AAEL001219
AAEL001239
AAEL001272
AAEL001294
AAEL001548
AAEL001677
AAEL001683
AAEL001697
AAEL001735
AAEL001766
AAEL001812
AAEL001857
AAEL001905
AAEL001922
AAEL001969
AAEL002067
AAEL002128
AAEL002292
AAEL002311
AAEL002347
AAEL002373
AAEL002376
AAEL002506
AAEL002554
AAEL002693
AAEL002773
AAEL003091
AAEL003098
AAEL003137
AAEL003148
AAEL003301
AAEL003308
AAEL003426
AAEL003443
AAEL003788
AAEL003869
AAEL003886
AAEL004021
AAEL004048
AAEL004233
AAEL004281
AAEL004366
AAEL004509
AAEL004573
AAEL004588
AAEL004683
AAEL004690
AAEL004806
AAEL004824
AAEL004947
AAEL004948
AAEL005024
AAEL005179
AAEL005200
AAEL005432
AAEL005489
AAEL005491
AAEL005529
AAEL005596
AAEL005720
AAEL005737
AAEL005739
AAEL005762
AAEL005785
AAEL005823
AAEL005826
AAEL005957
AAEL006000
AAEL006108
AAEL006206
AAEL006258
AAEL006329
AAEL006334
AAEL006335
AAEL006350
AAEL006649
AAEL006708
AAEL006737
AAEL006757
AAEL006774
AAEL006816
AAEL006818
AAEL006823
AAEL006866
AAEL006953
AAEL007009
AAEL007105
AAEL007176
AAEL007208
AAEL007296
AAEL007302
AAEL007458
AAEL007486
AAEL007686
AAEL007784
AAEL007785
AAEL007789
AAEL007793
AAEL007802
AAEL007892
AAEL007929
AAEL008117
AAEL008125
AAEL008160
AAEL008202
AAEL008259
AAEL008289
AAEL008307
AAEL008359
AAEL008467
AAEL008619
AAEL008722
AAEL008730
AAEL008791
AAEL008844
AAEL008957
AAEL008970
AAEL009384
AAEL009451
AAEL009537
AAEL009572
AAEL009574
AAEL009626
AAEL009945
AAEL010048
AAEL010094
AAEL010164
AAEL010263
AAEL010315
AAEL010382
AAEL010393
AAEL010395
AAEL010396
AAEL010616
AAEL010785
AAEL010884
AAEL011001
AAEL011032
AAEL011033
AAEL011321
AAEL011343
AAEL011405
AAEL011423
AAEL011510
AAEL011699
AAEL011702
AAEL011779
AAEL011806
AAEL011867
AAEL011944
AAEL011950
AAEL011981
AAEL012114
AAEL012315
AAEL012496
AAEL012546
AAEL012628
AAEL012629
AAEL012700
AAEL012852
AAEL012855
AAEL012858
AAEL012966
AAEL013024
AAEL013026
AAEL013276
AAEL013303
AAEL013324
AAEL013327
AAEL013341
AAEL013373
AAEL013381
AAEL013388
AAEL013406
AAEL013436
AAEL013477
AAEL013517
AAEL013535
AAEL013605
AAEL013683
AAEL013703
AAEL013710
AAEL013774
AAEL013793
AAEL013910
AAEL013911
AAEL013953
AAEL013979
AAEL014246
AAEL014322
AAEL014433
AAEL014445
AAEL014493
AAEL014537
AAEL014541
AAEL014823
AAEL014835
AAEL014894
AAEL014956
AAEL017015
AAEL017022
AAEL017300
AAEL017380
AAEL017381
AAEL017500
AAEL017563
AAEL017568
AAEL017572
AAEL801130
AAEL801195
AKH-2
ALL3_AEDAE
amylase
BR-C
CAT-B4
CLIPC2
CLIPD2
CYP325V1
CYP325Y3
CYP4H31v2
CYP6M11
CYP6N17
DEFC_AEDAE
GAM1
gpa2
GPRALS2
GPRgr33b
GPRMGL1
GPRNNA13
GPRNNA6
GPROP1
GPROP2
GSTD7
GSTE7
HPX5
PGRPLA
PPO5
SGP3H1
SGPRor7
SRPN23
TOLL9B
VCP_AEDAE
Vg-B
Vg-C
VgA1

## Sheet: Sheet2
AAEL000124	Yes
AAEL000141	Yes
AAEL000211	Yes
AAEL000267	Yes
AAEL000360	Yes
AAEL000557	Yes
AAEL000595	Yes
AAEL000663	Yes
AAEL000797	Yes
AAEL000817	Yes
AAEL000818	Yes
AAEL000897	Yes
AAEL001075	Yes
AAEL001082	Yes
AAEL001091	Yes
AAEL001137	Yes
AAEL001219	Yes
AAEL001239	Yes
AAEL001272	Yes
AAEL001294	Yes
AAEL001548	Yes
AAEL001677	Yes
AAEL001683	Yes
AAEL001697	Yes
AAEL001735	Yes
AAEL001766	Yes
AAEL001812	Yes
AAEL001857	Yes
AAEL001905	Yes
AAEL001922	Yes
AAEL001969	Yes
AAEL002067	Yes
AAEL002128	Yes
AAEL002292	Yes
AAEL002311	Yes
AAEL002347	Yes
AAEL002373	Yes
AAEL002376	Yes
AAEL002506	Yes
AAEL002554	Yes
AAEL002693	Yes
AAEL002773	Yes
AAEL003091	Yes
AAEL003098	Yes
AAEL003137	Yes
AAEL003148	Yes
AAEL003301	Yes
AAEL003308	Yes
AAEL003426	Yes
AAEL003443	Yes
AAEL003788	Yes
AAEL003869	Yes
AAEL003886	Yes
AAEL004021	Yes
AAEL004048	Yes
AAEL004233	Yes
AAEL004281	Yes
AAEL004366	Yes
AAEL004509	Yes
AAEL004573	Yes
AAEL004588	Yes
AAEL004683	Yes
AAEL004690	Yes
AAEL004806	Yes
AAEL004824	Yes
AAEL004947	Yes
AAEL004948	Yes
AAEL005024	Yes
AAEL005179	Yes
AAEL005200	Yes
AAEL005432	Yes
AAEL005489	Yes
AAEL005491	Yes
AAEL005529	Yes
AAEL005596	Yes
AAEL005720	Yes
AAEL005737	Yes
AAEL005739	Yes
AAEL005762	Yes
AAEL005785	Yes
AAEL005823	Yes
AAEL005826	Yes
AAEL005957	Yes
AAEL006000	Yes
AAEL006108	Yes
AAEL006206	Yes
AAEL006258	Yes
AAEL006329	Yes
AAEL006334	Yes
AAEL006335	Yes
AAEL006350	Yes
AAEL006649	Yes
AAEL006708	Yes
AAEL006737	Yes
AAEL006757	Yes
AAEL006774	Yes
AAEL006816	Yes
AAEL006818	Yes
AAEL006823	Yes
AAEL006866	Yes
AAEL006953	Yes
AAEL007009	Yes
AAEL007105	Yes
AAEL007176	Yes
AAEL007208	Yes
AAEL007296	Yes
AAEL007302	Yes
AAEL007458	Yes
AAEL007486	Yes
AAEL007686	Yes
AAEL007784	Yes
AAEL007785	Yes
AAEL007789	Yes
AAEL007793	Yes
AAEL007802	Yes
AAEL007892	Yes
AAEL007929	Yes
AAEL008117	Yes
AAEL008125	Yes
AAEL008160	Yes
AAEL008202	Yes
AAEL008259	Yes
AAEL008289	Yes
AAEL008307	Yes
AAEL008359	Yes
AAEL008467	Yes
AAEL008619	Yes
AAEL008722	Yes
AAEL008730	Yes
AAEL008791	Yes
AAEL008844	Yes
AAEL008957	Yes
AAEL008970	Yes
AAEL009384	Yes
AAEL009451	Yes
AAEL009537	Yes
AAEL009572	Yes
AAEL009574	Yes
AAEL009626	Yes
AAEL009945	Yes
AAEL010048	Yes
AAEL010094	Yes
AAEL010164	Yes
AAEL010263	Yes
AAEL010315	Yes
AAEL010382	Yes
AAEL010393	Yes
AAEL010395	Yes
AAEL010396	Yes
AAEL010616	Yes
AAEL010785	Yes
AAEL010884	Yes
AAEL011001	Yes
AAEL011032	Yes
AAEL011033	Yes
AAEL011321	Yes
AAEL011343	Yes
AAEL011405	Yes
AAEL011423	Yes
AAEL011510	Yes
AAEL011699	Yes
AAEL011702	Yes
AAEL011779	Yes
AAEL011806	Yes
AAEL011867	Yes
AAEL011944	Yes
AAEL011950	Yes
AAEL011981	Yes
AAEL012114	Yes
AAEL012315	Yes
AAEL012496	Yes
AAEL012546	Yes
AAEL012628	Yes
AAEL012629	Yes
AAEL012700	Yes
AAEL012852	Yes
AAEL012855	Yes
AAEL012858	Yes
AAEL012966	Yes
AAEL013024	Yes
AAEL013026	Yes
AAEL013276	Yes
AAEL013303	Yes
AAEL013324	Yes
AAEL013327	Yes
AAEL013341	Yes
AAEL013373	Yes
AAEL013381	Yes
AAEL013388	Yes
AAEL013406	Yes
AAEL013436	Yes
AAEL013477	Yes
AAEL013517	Yes
AAEL013535	Yes
AAEL013605	Yes
AAEL013683	Yes
AAEL013703	Yes
AAEL013710	Yes
AAEL013774	Yes
AAEL013793	Yes
AAEL013910	Yes
AAEL013911	Yes
AAEL013953	Yes
AAEL013979	Yes
AAEL014246	Yes
AAEL014322	Yes
AAEL014433	Yes
AAEL014445	Yes
AAEL014493	Yes
AAEL014537	Yes
AAEL014541	Yes
AAEL014823	Yes
AAEL014835	Yes
AAEL014894	Yes
AAEL014956	Yes
AAEL017015	Yes
AAEL017022	Yes
AAEL017300	Yes
AAEL017380	Yes
AAEL017381	Yes
AAEL017500	Yes
AAEL017563	Yes
AAEL017568	Yes
AAEL017572	Yes
AAEL801130	Yes
AAEL801195	Yes
AKH-2	Yes
ALL3_AEDAE	Yes
amylase	Yes
BR-C	Yes
CAT-B4	Yes
CLIPC2	Yes
CLIPD2	Yes
CYP325V1	Yes
CYP325Y3	Yes
CYP4H31v2	Yes
CYP6M11	Yes
CYP6N17	Yes
DEFC_AEDAE	Yes
GAM1	Yes
gpa2	Yes
GPRALS2	Yes
GPRgr33b	Yes
GPRMGL1	Yes
GPRNNA13	Yes
GPRNNA6	Yes
GPROP1	Yes
GPROP2	Yes
GSTD7	Yes
GSTE7	Yes
HPX5	Yes
PGRPLA	Yes
PPO5	Yes
SGP3H1	Yes
SGPRor7	Yes
SRPN23	Yes
TOLL9B	Yes
VCP_AEDAE	Yes
Vg-B	Yes
Vg-C	Yes
VgA1	Yes

## Sheet: Table S1
Table S1. Small RNA libraries’ statistics.
miRNA Sample	Raw Reads Count	RR Avg Length	Trimmed Reads Count	Trimmed (%)	TR Avg Length
Epox -/- 1	13419922	51	13323122	99.28	22.88
Epox -/- 2	10877758	51	10759698	98.91	24.3
Epox -/- 3	10072915	51	10023664	99.51	24.44
WT 1	13470648	51	13441639	99.78	22.06
WT 2	13144620	51	13054836	99.32	23.83
WT 3	13135876	51	13081253	99.58	23.49

## Sheet: Table S2
Table S2. Co-down-regulated genes in pupa, blood-fed, epox -/-, sugar-fed and WT Ae. aegypti
Group	total	miRNAs
CA-bf vs CA+sug; CA-pup vs CA+sug	3	aae-miR-278-3p
		aae-miR-79-3p
		aae-miR-305-5p
CA-pup vs CA+sug; epox-/- vs WT	1	aae-miR-263a-5p
CA-bf vs CA+sug; epox-/- vs WT	1	aae-miR-276-2-5p
CA-pup vs CA+sug	51	aae-miR-31-3p
		aae-miR-13-5p
		aae-miR-2944b-3p
		aae-miR-10-3p
		aae-miR-2945-3p
		aae-miR-282-5p
		aae-miR-2a-3p
		aae-miR-125-3p
		aae-miR-308-5p
		aae-miR-2a-5p
		aae-miR-11-3p
		aae-miR-282-3p
		aae-miR-79-5p
		aae-miR-11-5p
		aae-miR-31-5p
		aae-miR-N007-5p
		aae-miR-13-3p
		aae-miR-2b-3p
		aae-miR-9b-3p
		aae-miR-2b-5p
		aae-miR-193-3p
		aae-miR-9a-3p
		aae-miR-14-5p
		aae-miR-71-3p
		aae-miR-193-5p
		aae-miR-279-3p
		aae-miR-2c-3p
		aae-miR-306-5p
		aae-miR-263b-5p
		aae-miR-10-5p
		aae-miR-8-3p
		aae-miR-1889-3p
		aae-miR-12-3p
		aae-miR-306-3p
		aae-miR-965-3p
		aae-miR-92b-3p
		aae-miR-263a-3p
		aae-miR-100-3p
		aae-miR-92a-5p
		aae-miR-965-5p
		aae-miR-375-3p
		aae-miR-375-5p
		aae-miR-92a-3p
		aae-miR-2945-5p
		aae-miR-N003-5p
		aae-miR-71-5p
		aae-miR-N007-3p
		aae-miR-219-3p
		aae-miR-2765-5p
		aae-let-7-3p
		aae-miR-9a-5p
CA-bf vs CA+sug	12	aae-miR-307-3p
		aae-miR-932-5p
		aae-miR-932-3p
		aae-miR-N005-3p
		aae-miR-N001-5p
		aae-miR-929-5p
		aae-miR-305-3p
		aae-miR-137-5p
		aae-miR-34-5p
		aae-miR-184-5p
		aae-miR-190-5p
		aae-miR-317-3p
epox-/- vs WT	4	aae-miR-N003-1-3p
		aae-miR-2942-3p
		aae-miR-276-1-5p
		aae-miR-307-5p

## Sheet: Table S3
Table S3. Co-up-regulated genes in pupa, blood-fed, epox -/-, sugar-fed and WT Ae. aegypti
Group	total	elements
CA-pup vs CA+sug; epox-/- vs WT	3	aae-miR-1-3p
		aae-miR-2940-3p
		aae-miR-34-3p
CA-bf vs CA+sug; epox-/- vs WT	1	aae-miR-10-5p
CA-pup vs CA+sug	14	aae-miR-316-5p
		aae-miR-281-5p
		aae-miR-317-5p
		aae-miR-307-3p
		aae-miR-1891-5p
		aae-miR-276-1-5p
		aae-miR-2940-5p
		aae-miR-927-5p
		aae-miR-N006-3p
		aae-miR-N006-1-5p
		aae-miR-184-3p
		aae-miR-276-2-5p
		aae-miR-307-5p
		aae-miR-34-5p
CA-bf vs CA+sug	6	aae-miR-N011-3p
		aae-miR-263a-5p
		aae-miR-31-5p
		aae-bantam-5p
		aae-miR-9a-3p
		aae-miR-9a-5p
epox-/- vs WT	14	aae-miR-N013-5p
		aae-miR-275-5p
		aae-miR-N013-3p
		aae-miR-11-3p
		aae-miR-981-3p
		aae-miR-87-3p
		aae-miR-N004-3p
		aae-miR-1-5p
		aae-miR-9b-3p
		aae-miR-275-3p
		aae-miR-8-5p
		aae-miR-988-3p
		aae-miR-981-5p
		aae-miR-14-3p

## Sheet: Table S4
Table S4. Transcriptome libraries’ statistics.
mRNA Sample	Raw Reads Count	RR Avg Length	Trimmed Reads Count	Trimmed (%)	TR Avg Length
Epox -/- 1	137681850	150	137681209	100	142.81
Epox -/- 2	131461824	150	131461155	100	143.27
Epox -/- 3	130019402	150	130018773	100	141.31
WT 1	132517532	150	132516866	100	142.79
WT 2	153471972	150	153471078	100	142.01
WT 3	132134978	150	132134396	100	142.56

## Sheet: Table S5
Table S5. List of all identified differentially expressed mRNAs from CA of WT and Epox -/- transcriptome data
Name				Chromosome	Region	Max group mean	Log₂ fold change	Fold change	P-value	FDR p-value
LOC5575279	uncharacterized LOC5575279	XM_021848931.1	AaeL_AAEL011734, AAEL011734, TOLL9B	NC_035109	complement(290779493..290821802)	0.54	10.18	1158.19	2.09e-05	0.000311
LOC5568293	uncharacterized LOC5568293	XM_021841408.1	AaeL_AAEL006737, AAEL006737	NC_035108	complement(84935069..84962904)	2.32	9.43	691.64	1.59e-12	8.99e-11
LOC5566732	trypsin epsilon	XM_001651092.2	AaeL_AAEL005596, AAEL005596	NC_035109	159909887..159911344	20.22	8.8	444.26	5.94e-13	3.59e-11
LOC110677080	uncharacterized LOC110677080	XM_021847762.1	-	NC_035107	complement(50803546..50804703)	0.84	8.7	414.84	0.00151	0.01
LOC5569455	octopamine receptor 1	XM_001658496.3	AaeL_AAEL007644, AAEL007644, GPRNNA6	NC_035107	186894409..186942332	0.36	8.55	375.49	0.00176	0.01
LOC5571320	nose resistant to fluoxetine protein 6	XM_021841055.1	AaeL_AAEL008957, AAEL008957	NC_035107	complement(81609432..81611653)	0.36	8.55	375.49	0.00176	0.01
LOC5574259	uncharacterized LOC5574259	XM_001655026.2	AaeL_AAEL011032, AAEL011032	NC_035109	300299806..300304627	1.83	8.53	369.3	1.12e-09	4.06e-08
LOC110678644	SOX domain-containing protein dichaete, transcript variant X3	XM_021851781.1	-	NC_035109	333558604..333802166	0.22	8.49	360.54	0.00132	0.01
LOC5565345	uncharacterized LOC5565345	XM_001649641.2	AaeL_AAEL014835, AAEL014835	NC_035108	complement(152878180..152879410)	0.4	7.81	224.12	0.00394	0.03
LOC5576402	ankyrin repeat and BTB	-	AaeL_AAEL012496, AAEL012496	NC_035109	241997654..242369017	0.03	7.63	197.47	0.00536	0.03
LOC110676846	#N/A	-	-	NC_035107	48261749..48265248	0.11	7.31	158.55	0.00798	0.05
LOC5574131	uncharacterized LOC5574131	XM_021849809.1	AaeL_AAEL010950, AAEL010950, AKH-2	NC_035109	complement(167478587..167480879)	1.53	7	128.43	1.48e-05	0.000232
LOC5574905	multiple inositol polyphosphate phosphatase 1, transcript variant X2	XM_021841590.1	AaeL_AAEL011510, AAEL011510	NC_035108	95973554..95975536	0.85	6.95	123.9	4.7e-08	1.27e-06
LOC5577564	testicular acid phosphatase homolog	XM_001663387.2	AaeL_AAEL013276, AAEL013276	NC_035108	complement(349618003..349619728)	236.55	6.94	122.96	0	0
LOC5571812	cuticle protein	XM_001659894.2	AaeL_AAEL001677, AAEL001677	NC_035108	complement(85966047..85966856)	0.56	6.09	68.03	0.000483	0.00469
LOC5579984	cuticle protein CP14.6	XM_001660200.2	AaeL_AAEL001735, AAEL001735	NC_035108	37684561..37687266	0.58	5.86	58.24	0.00386	0.03
LOC5572124	uncharacterized LOC5572124	XM_001660151.2	AaeL_AAEL009537, AAEL009537	NC_035109	224064100..224065682	6.94	5.74	53.41	2.12e-08	6.13e-07
LOC5564054	UNC93-like protein	XM_001648331.2	AaeL_AAEL004048, AAEL004048	NC_035107	complement(136919775..136968779)	1.81	5.72	52.84	7.99e-15	6.1e-13
LOC5580187	anosmin-1, transcript variant X1	XM_021857717.1	AaeL_AAEL002554, AAEL002554	NC_035107	226701822..226738056	0.1	5.69	51.71	0.0031	0.02
LOC23687920	cuticle protein 12.5	XM_011494663.2	AaeL_AAEL017500, AAEL017500	NC_035108	complement(86103226..86115248)	1.48	5.65	50.36	3.58e-05	0.000496
LOC5564993	uncharacterized LOC5564993	XM_001649293.3	AaeL_AAEL004522, AAEL004522, GAM1	NC_035108	complement(309779057..309780996)	38.63	5.65	50.06	5.37e-12	2.83e-10
LOC5574177	solute carrier family 26 member 10	-	-	NC_035109	complement(375771736..375787744)	0.11	5.52	45.8	0.00352	0.02
LOC110677060	adult cuticle protein 1-like	XM_021847654.1	-	NC_035108	complement(428799309..428806317)	16.46	5.43	43.18	2.64e-08	7.43e-07
LOC5570991	transcription factor Sp4	XM_021851151.1	AaeL_AAEL008722, AAEL008722	NC_035109	complement(189766887..189773318)	0.22	5.42	42.78	0.000293	0.00306
LOC5565111	uncharacterized LOC5565111	XM_001649408.2	AaeL_AAEL004588, AAEL004588	NC_035108	complement(35100548..35146136)	2705.85	5.37	41.34	0	0
LOC5568364	uncharacterized LOC5568364	XM_001657966.2	AaeL_AAEL001082, AAEL001082	NC_035107	299399179..299421642	2398.8	5.12	34.67	0	0
LOC5567059	ras-like protein family member 10B	XM_021851783.1	AaeL_AAEL005785, AAEL005785	NC_035109	114582343..114709835	0.2	4.94	30.74	0.00126	0.01
LOC5576130	uncharacterized LOC5576130	XM_001662426.2	AaeL_AAEL002773, AAEL002773	NC_035107	305172745..305181534	0.54	4.87	29.31	0.000287	0.00301
LOC5568565	uncharacterized LOC5568565	XM_001652345.2	AaeL_AAEL001137, AAEL001137	NC_035109	complement(1367494..1389636)	8.3	4.86	29.13	0	0
LOC110676684	uncharacterized LOC110676684	XM_021845521.1	-	NC_035108	complement(34347270..34347828)	1.67	4.86	29.11	0.000448	0.00441
LOC5571377	uncharacterized LOC5571377	XM_001659609.2	AaeL_AAEL008970, AAEL008970	NC_035108	178669978..178746966	0.28	4.8	27.95	0.00215	0.02
LOC5567028	protein artichoke, transcript variant X2	XM_021847825.1	AaeL_AAEL005762, AAEL005762	NC_035108	437002218..437090026	22.44	4.79	27.59	0	0
LOC5574332	peroxidase, transcript variant X1	XM_021838939.1	AaeL_AAEL002354, AAEL002354, HPX5	NC_035107	complement(11974122..12055966)	0.1	4.52	22.9	0.00554	0.03
LOC110675502	shematrin-like protein 1, transcript variant X2	XM_021840726.1	-	NC_035108	complement(45342897..45362417)	9.08	4.47	22.15	0	0
LOC5578640	pollen-specific leucine-rich repeat extensin-like protein 1, transcript variant X1	XM_021852571.1	AaeL_AAEL013793, AAEL013793	NC_035109	complement(23653961..23664816)	0.68	4.41	21.27	0.000212	0.00231
LOC5570618	broad-complex core protein isoforms 1	-	AaeL_AAEL008426, AAEL008426, BR-C	NC_035107	complement(148508168..148699132)	1.15	4.31	19.84	0	0
LOC110675114	collagen alpha-1(IX) chain-like	XM_021839491.1	-	NC_035108	86208927..86212059	0.25	4.18	18.07	0.00353	0.02
LOC5572301	chaoptin, transcript variant X1	XM_021843024.1	AaeL_AAEL001766, AAEL001766	NC_035108	complement(165273670..165277942)	39.44	4.16	17.82	0	0
LOC110674735	#N/A	-	-	NC_035107	complement(10302975..10304701)	0.77	4.14	17.61	0.00181	0.01
LOC110679138	uncharacterized LOC110679138, transcript variant X2	XM_021853191.1	-	NC_035109	24611546..24627093	1.42	4.11	17.31	8.33e-08	2.12e-06
LOC5568377	cubilin, transcript variant X3	XM_021838243.1	AaeL_AAEL001075, AAEL001075	NC_035107	complement(299293028..299538605)	1.66	4.07	16.83	2.47e-11	1.17e-09
LOC5568358	glutathione S-transferase D7	XM_001657960.3	AaeL_AAEL001090, AAEL001090, GSTD7	NC_035107	299744160..299773819	0.48	4	15.98	0.00175	0.01
LOC5575249	RYamide neuropeptides	XM_001655604.2	AaeL_AAEL011702, AAEL011702	NC_035108	complement(105830971..105931419)	1.15	3.99	15.9	5.61e-06	9.79e-05
LOC5574215	probable G-protein coupled receptor Mth-like 1	XM_001661219.2	-	NC_035108	183345051..183346818	9.01	3.96	15.57	0	0
LOC5575658	venom allergen 5.02	XM_001662067.2	AaeL_AAEL002693, AAEL002693	NC_035108	466919536..466920702	38.55	3.91	15.07	6.34e-05	0.000817
LOC5571071	uncharacterized LOC5571071	XM_021853351.1	AaeL_AAEL008791, AAEL008791	NC_035109	complement(133024065..133025187)	0.5	3.91	15.02	0.00339	0.02
LOC110674019	#N/A	-	-	NC_035107	154882297..154893193	0.34	3.89	14.87	0.00203	0.01
LOC110675563	uncharacterized LOC110675563	XM_021840888.1	-	NC_035108	complement(56382511..56383480)	23.63	3.88	14.73	0	0
LOC5566264	#N/A	-	-	NC_035107	complement(34810919..34831349)	1.23	3.85	14.38	0.00102	0.00871
LOC110679446	uncharacterized LOC110679446, transcript variant X2	XM_021854031.1	-	NC_035109	complement(217679339..217682315)	0.17	3.69	12.93	0.00666	0.04
LOC5571820	proton-coupled folate transporter	XM_021841448.1	AaeL_AAEL001697, AAEL001697	NC_035108	86636371..86661742	47.33	3.69	12.91	0	0
LOC110675973	uncharacterized LOC110675973	XM_021842137.1	-	NC_035108	complement(390153852..390154333)	1.39	3.69	12.87	0.0019	0.01
LOC110676353	uncharacterized LOC110676353, transcript variant X1	XM_021843877.1	-	NC_035108	complement(211764961..211782321)	1.34	3.63	12.36	0.000115	0.00136
LOC5567749	general odorant-binding protein 68	XM_001657608.2	AaeL_AAEL000124, AAEL000124	NC_035108	complement(109682934..109683995)	0.93	3.6	12.1	0.00355	0.02
LOC110675720	cuticle protein 16.5-like	XM_021841430.1	-	NC_035108	86249613..86250491	0.99	3.54	11.6	0.000714	0.00648
LOC5565723	elongation of very long chain fatty acids protein 4	XM_001650047.2	AaeL_AAEL004947, AAEL004947	NC_035109	complement(323320646..323354929)	14.02	3.44	10.85	0	0
LOC110675840	uncharacterized LOC110675840	XM_021841710.1	-	NC_035108	101161924..101174185	0.53	3.4	10.54	0.00871	0.05
LOC110679023	uncharacterized LOC110679023, transcript variant X1	XM_021852929.1	-	NC_035109	complement(367718802..367721805)	0.31	3.38	10.44	0.00155	0.01
LOC5575403	glucose dehydrogenase [FAD, quinone]	XM_001661873.2	AaeL_AAEL011806, AAEL011806	NC_035109	113558256..113629135	0.98	3.38	10.4	8.37e-07	1.75e-05
LOC5576970	UDP-glucuronosyltransferase 2B15	XM_001663015.2	AaeL_AAEL003091, AAEL003091	NC_035108	complement(213572075..213585955)	5.43	3.38	10.4	1.2e-08	3.63e-07
LOC5567431	uncharacterized LOC5567431, transcript variant X2	XM_021852297.1	AaeL_AAEL006108, AAEL006103, AAEL006108	NC_035109	complement(307468244..307481067)	1.71	3.34	10.14	6.73e-05	0.000853
LOC110674215	venom protease-like	XM_021838363.1	AaeL_AAEL005823, AAEL005823	NC_035107	complement(302509420..302510572)	124.76	3.3	9.83	0	0
LOC5578048	uncharacterized LOC5578048, transcript variant X2	XM_021851404.1	AaeL_AAEL012321, AAEL012321, AAEL013477	NC_035109	complement(316681419..316960970)	18.3	3.26	9.61	0	0
LOC5568613	#N/A	-	-	NC_035108	399083206..399100126	0.35	3.25	9.54	0.00844	0.05
LOC5568385	fatty acyl-CoA reductase wat	XM_001658000.2	AaeL_AAEL006774, AAEL006774	NC_035109	241799530..241908437	12.19	3.24	9.42	0	0
LOC5576485	putative ATP synthase subunit f, mitochondrial	-	-	NC_035109	20738991..20739604	10.83	3.2	9.18	1.42e-12	8.17e-11
LOC5564654	stabilizer of axonemal microtubules 1, transcript variant X5	XM_021852991.1	AaeL_AAEL004366, AAEL004366	NC_035109	complement(93072042..93091968)	2.23	3.18	9.06	4.93e-13	3.05e-11
LOC5571151	sarcoplasmic calcium-binding protein 1	XM_001653412.2	AaeL_AAEL008844, AAEL008844	NC_035108	241191129..241251217	19.14	3.12	8.71	1.62e-09	5.8e-08
LOC5577756	plasminogen	XM_021850207.1	AaeL_AAEL003308, AAEL003308	NC_035109	340348751..340350605	1.27	3.1	8.6	8.82e-05	0.00108
LOC5568752	BTB	-	AaeL_AAEL007105, AAEL007105	NC_035108	complement(162937892..163160681)	19.72	3.05	8.26	0	0
LOC5574054	ADP,ATP carrier protein 2	XM_021857589.1	AaeL_AAEL010884, AAEL010884	NC_035107	complement(218023829..218029656)	3827.5	3.01	8.04	0	0
LOC5565058	stearoyl-CoA desaturase 5	XM_021855474.1	AaeL_AAEL004573, AAEL004573	NC_035107	189676890..189705859	2.23	3	8.03	6.29e-10	2.38e-08
LOC5574467	uncharacterized LOC5574467	XM_001655079.2	AaeL_AAEL002373, AAEL002373	NC_035108	complement(214196463..214198425)	1.03	2.98	7.92	4.26e-05	0.000576
LOC23687899	uncharacterized LOC23687899, transcript variant X4	XM_021843875.1	AaeL_AAEL017479, AAEL003081, AAEL014290, AAEL017479, GPRMGL1	NC_035108	complement(210974893..211731229)	0.48	2.94	7.69	4.38e-06	7.9e-05
LOC110679106	O-acyltransferase like protein-like	XM_021853069.1	-	NC_035109	complement(219482739..219501515)	1.89	2.82	7.05	0.000748	0.00673
LOC5571813	cuticle protein 16.5	XM_001659895.2	AaeL_AAEL001683, AAEL001683	NC_035108	86005275..86006231	3.78	2.8	6.98	5.29e-06	9.31e-05
LOC5573865	uncharacterized LOC5573865	XM_021854391.1	AaeL_AAEL010785, AAEL010785	NC_035107	complement(178725066..178746706)	1.62	2.8	6.95	2.37e-05	0.000346
LOC5567196	uncharacterized LOC5567196	XM_001651575.2	AaeL_AAEL000886, AAEL000886, SGP3H1	NC_035109	334895519..334896054	95.05	2.77	6.83	4.44e-16	3.8e-14
LOC110678158	#N/A	-	-	NC_035109	250644388..250646214	0.5	2.74	6.7	0.00672	0.04
LOC5577717	protein lethal(2)essential for life	XM_001663449.2	AaeL_AAEL013341, AAEL013341	NC_035108	complement(135655602..135657032)	602.43	2.74	6.67	0	0
LOC5566068	uncharacterized serine-rich protein C215.13, transcript variant X2	XM_021851998.1	AaeL_AAEL007929, AAEL007929	NC_035109	295415525..295441267	5.29	2.7	6.49	3.93e-14	2.77e-12
LOC5575841	troponin C, transcript variant X2	XM_001662201.2	AaeL_AAEL012114, AAEL012114	NC_035108	405582850..405642649	846.25	2.68	6.41	0	0
LOC5567785	claspin	XM_001657638.2	AaeL_AAEL000141, AAEL000141	NC_035107	194970716..194983271	1.23	2.67	6.35	6.54e-07	1.39e-05
LOC5568878	kinesin-like protein subito, transcript variant X2	XM_021842710.1	AaeL_AAEL007176, AAEL007176	NC_035108	complement(149932727..149945002)	2.22	2.63	6.19	7.61e-09	2.38e-07
LOC5575622	probable Ufm1-specific protease 1, transcript variant X2	XM_021844005.1	AaeL_AAEL011950, AAEL011950	NC_035108	complement(218099948..218139317)	0.79	2.61	6.1	0.000356	0.00363
LOC5571893	microfibril-associated glycoprotein 4	XM_001653753.2	AaeL_AAEL009384, AAEL009384	NC_035109	8158773..8160684	1.46	2.58	5.98	0.00101	0.00864
LOC5574353	chymotrypsin-1	XM_001661338.2	AaeL_AAEL002347, AAEL002347	NC_035108	complement(175103786..175104826)	4.84	2.57	5.92	2.54e-08	7.22e-07
LOC110676568	#N/A	-	-	NC_035108	264610455..264634064	5.03	2.55	5.85	0.000137	0.00159
LOC5567551	vitellogenin-A1-like	XM_001657456.2	AaeL_AAEL006126, AAEL006126, Vg-C	NC_035109	68084594..68091146	2.17	2.53	5.78	0	0
LOC23687983	bifunctional endo-1,4-beta-xylanase XylA	XM_011495130.2	AaeL_AAEL017563, AAEL017563	NC_035108	205827473..205837557	4.15	2.53	5.77	0.00166	0.01
LOC5566989	cytochrome b5-related protein, transcript variant X2	XM_021845406.1	AaeL_AAEL005737, AAEL005737	NC_035108	293751584..293798205	5.25	2.5	5.66	0	0
LOC5578132	endocuticle structural glycoprotein SgAbd-5	XM_001663650.2	AaeL_AAEL013517, AAEL013517	NC_035108	complement(37593796..37603541)	2.22	2.48	5.58	0.00697	0.04
LOC5573611	uncharacterized LOC5573611	XM_001660888.2	AaeL_AAEL010616, AAEL010616	NC_035107	42351009..42358691	0.88	2.47	5.55	0.00386	0.03
LOC5564515	protein MCM10 homolog, transcript variant X1	XR_002500558.1	-	NC_035108	276944052..276963532	1.91	2.47	5.55	3.45e-05	0.00048
LOC110676157	formin-J, transcript variant X2	XR_002500118.1	-	NC_035107	complement(94802420..94898069)	2.18	2.46	5.5	6.85e-09	2.16e-07
LOC5579824	microtubule-associated protein futsch, transcript variant X8	XM_021838861.1	AaeL_AAEL005529, AAEL005529	NC_035107	complement(9206534..9372546)	0.12	2.45	5.47	0.00123	0.01
LOC5564022	deoxycytidylate deaminase	XM_001648295.3	AaeL_AAEL014287, AAEL014287, AAEL801130	NC_035108	complement(399874619..399875487)	16.19	2.45	5.45	6.66e-16	5.58e-14
LOC5567058	odorant receptor coreceptor	XM_021851217.1	AaeL_AAEL005776, AAEL005776, GPROR7, Or7, SGPRor7	NC_035109	complement(114494813..114559711)	5.85	2.44	5.44	5.13e-14	3.53e-12
LOC5574466	acetylcholinesterase	XM_021843925.1	AaeL_AAEL002376, AAEL002376	NC_035108	complement(214207432..214234809)	23.55	2.44	5.42	0	0
LOC5570459	uncharacterized LOC5570459	XM_001653150.2	AaeL_AAEL008359, AAEL008359	NC_035108	42010364..42011634	1.4	2.42	5.37	0.00511	0.03
LOC5575228	major royal jelly protein 1	XM_021838438.1	AaeL_AAEL011699, AAEL011699	NC_035107	complement(305999815..306066595)	0.81	2.42	5.36	0.00072	0.00652
LOC110678815	spondin-2, transcript variant X2	XM_021852232.1	-	NC_035109	326097894..326112805	48.05	2.41	5.31	6.66e-16	5.58e-14
LOC5577238	uncharacterized LOC5577238, transcript variant X1	XM_021855932.1	AaeL_AAEL003137, AAEL003137	NC_035109	269764043..269803117	104.73	2.41	5.3	0	0
LOC5575370	protein abrupt, transcript variant X2	XM_021850358.1	AaeL_AAEL011779, AAEL011779	NC_035109	3444989..3555404	1.92	2.4	5.28	8.2e-10	3.04e-08
LOC5574991	glutamate receptor ionotropic, kainate 2	XM_001655414.2	AaeL_AAEL002506, AAEL002506	NC_035107	complement(89393343..89397277)	70.23	2.38	5.22	0	0
LOC5574604	troponin T, skeletal muscle, transcript variant X14	XM_001655173.2	-	NC_035107	177017528..177042794	2363.88	2.38	5.19	0	0
LOC5566110	uncharacterized serine-rich protein C215.13	XM_001650431.2	AaeL_AAEL005179, AAEL005179	NC_035108	1281969..1308255	55.85	2.37	5.17	0	0
LOC23687435	serine, glycine and glutamine-rich protein	XM_011494635.2	AaeL_AAEL017015, AAEL017015	NC_035107	79869406..79879195	0.95	2.36	5.13	0.0018	0.01
LOC5576571	deoxyuridine 5'-triphosphate nucleotidohydrolase	XM_001662707.2	AaeL_AAEL012629, AAEL012629	NC_035108	294849829..294850546	18.59	2.35	5.1	1.11e-16	1.02e-14
LOC5572961	uncharacterized LOC5572961	XM_001654240.2	AaeL_AAEL010164, AAEL010164	NC_035109	complement(149167848..149168673)	2.59	2.35	5.08	0.00111	0.00926
LOC5573777	uncharacterized LOC5573777, transcript variant X2	XM_001654751.2	AaeL_AAEL000267, AAEL000267	NC_035108	75412590..75416958	2.99	2.33	5.03	8.61e-05	0.00106
LOC110679696	uncharacterized LOC110679696, transcript variant X2	XM_021855285.1	-	NC_035107	187373446..187460588	46.06	2.32	4.99	0	0
LOC5568228	TNF receptor-associated factor 4	XM_001652110.2	AaeL_AAEL006649, AAEL006649	NC_035108	complement(252971526..252998175)	3.1	2.3	4.94	3.01e-09	1.02e-07
LOC23687801	glycine-rich cell wall structural protein 1.0	XM_011494849.2	AaeL_AAEL017381, AAEL017381	NC_035109	14765899..14767037	3.5	2.3	4.91	6.17e-06	0.000106
LOC5570649	cystathionine beta-synthase	XM_021850833.1	AaeL_AAEL008467, AAEL008467	NC_035107	53264818..53272606	2.15	2.28	4.86	0.000212	0.00231
LOC5572162	G2	-	AaeL_AAEL009572, AAEL009572	NC_035107	complement(116014549..116071477)	2.95	2.27	4.83	9.49e-11	4.18e-09
LOC5579046	group XIIB secretory phospholipase A2-like protein, transcript variant X1	XM_001657191.2	AaeL_AAEL013979, AAEL013979	NC_035109	complement(230608352..230613237)	777.81	2.26	4.8	0	0
LOC5566906	inactive rhomboid protein 1, transcript variant X1	XM_021849633.1	AaeL_AAEL000817, AAEL000817	NC_035109	120052795..120092569	2.73	2.26	4.79	0	0
LOC5568662	protein-lysine N-methyltransferase EEF2KMT	XM_001652447.2	AaeL_AAEL007009, AAEL007009	NC_035109	170971512..170973518	129.24	2.25	4.76	0	0
LOC5569198	proton-coupled amino acid transporter-like protein CG1139	XM_001658318.2	AaeL_AAEL007458, AAEL007458	NC_035107	46645839..46664822	0.96	2.23	4.68	0.00189	0.01
LOC5572876	G2	-	AaeL_AAEL010094, AAEL010094	NC_035108	complement(200333048..200353114)	12.37	2.23	4.68	0	0
LOC5566299	fatty acyl-CoA reductase wat	XM_001664066.2	AaeL_AAEL013910, AAEL013910	NC_035109	309448925..309451274	6.57	2.22	4.67	1.04e-11	5.18e-10
LOC5572645	protein msta	XM_001654094.2	AaeL_AAEL001857, AAEL001857	NC_035108	274448957..274457188	8.83	2.22	4.66	2e-14	1.47e-12
LOC5563985	glucose dehydrogenase [FAD, quinone]	XM_021854955.1	AaeL_AAEL004021, AAEL004021	NC_035109	166305194..166331770	1.97	2.22	4.65	1.42e-07	3.52e-06
LOC110677240	#N/A	-	-	NC_035108	470295947..470297260	2.34	2.22	4.65	0.00195	0.01
LOC5565452	MAPK regulated corepressor interacting protein 2	XM_001649750.2	AaeL_AAEL000663, AAEL000663	NC_035109	complement(395049771..395067114)	237.29	2.22	4.65	0	0
LOC5565491	uncharacterized LOC5565491	XM_021839033.1	AaeL_AAEL004824, AAEL004824	NC_035107	17422319..17426992	5.29	2.21	4.64	0	0
LOC5574691	borealin, transcript variant X3	XM_021852613.1	AaeL_AAEL011321, AAEL011321	NC_035109	276450630..276452890	9.16	2.21	4.62	6.66e-16	5.58e-14
LOC5579421	glutamate-gated chloride channel, transcript variant X4	XM_021842806.1	AaeL_AAEL001272, AAEL001272	NC_035108	complement(153522891..153995410)	1.32	2.2	4.58	2.13e-08	6.15e-07
LOC23687720	mucin-5AC, transcript variant X1	XM_021840758.1	AaeL_AAEL017300, AAEL017300	NC_035108	46371726..46790208	1.63	2.18	4.54	4.43e-14	3.08e-12
LOC5579956	serine protease snake	XM_001658426.3	AaeL_AAEL007593, AAEL007593, CLIPC2	NC_035107	302516947..302570176	30.08	2.16	4.48	0	0
LOC110675203	dynein intermediate chain 1, axonemal-like	XM_021839616.1	-	NC_035108	complement(331327116..331351192)	6.5	2.15	4.43	1.11e-06	2.27e-05
LOC5567897	uncharacterized LOC5567897, transcript variant X1	XM_021854941.1	AaeL_AAEL006350, AAEL006350	NC_035109	396606872..396615732	3.15	2.14	4.41	5.77e-07	1.24e-05
LOC5565258	protein unc-13 homolog 4B, transcript variant X1	XM_021849976.1	AaeL_AAEL004690, AAEL004690	NC_035107	complement(145749328..145806538)	32.35	2.14	4.4	0	0
LOC5568365	NADP-dependent malic enzyme	XM_021838240.1	AaeL_AAEL001091, AAEL001091	NC_035107	complement(299200760..299218424)	318.23	2.13	4.39	0	0
LOC5570015	turripeptide Pal9.2	XM_001658855.2	AaeL_AAEL000211, AAEL000211	NC_035109	complement(212866537..212867191)	11410.2	2.12	4.36	0	0
LOC5572778	26S proteasome non-ATPase regulatory subunit 6	XM_001654123.2	-	NC_035107	complement(159363373..159364858)	54.6	2.11	4.31	0	0
LOC5573003	uncharacterized LOC5573003	XM_001654280.2	AaeL_AAEL001922, AAEL001922	NC_035108	194458024..194460442	12.14	2.1	4.28	4.13e-14	2.89e-12
LOC5579094	defensin-C	XM_001657238.3	AaeL_AAEL003832, AAEL003832, DEFC, DEFC_AEDAE	NC_035109	complement(342467671..342468290)	30.4	2.1	4.28	6.85e-08	1.79e-06
LOC5564104	myogenic-determination protein	XM_021838380.1	AaeL_AAEL014322, AAEL014322	NC_035107	303781874..303856048	4.43	2.09	4.26	5.51e-09	1.77e-07
LOC110675370	polycystic kidney disease protein 1-like 3, transcript variant X1	XM_021840144.1	-	NC_035108	20838031..20872418	4.67	2.06	4.16	3.83e-14	2.71e-12
LOC5570997	anillin, transcript variant X2	XM_021849399.1	AaeL_AAEL008730, AAEL008730	NC_035109	280355185..280379917	3.46	2.05	4.15	5.14e-13	3.14e-11
LOC5568444	muscle LIM protein 1, transcript variant X6	XR_002501427.1	AaeL_AAEL006866, AAEL006866	NC_035109	369471621..369513706	940.56	2.05	4.13	0	0
LOC5567112	uncharacterized LOC5567112	XM_001651438.2	AaeL_AAEL005826, AAEL005826	NC_035107	22522508..22535346	3.36	2.04	4.11	1.99e-07	4.75e-06
LOC5580252	DNA replication licensing factor Mcm6	XM_001662595.2	AaeL_AAEL012546, AAEL012546	NC_035108	complement(238135343..238147855)	18.09	2.02	4.06	0	0
LOC5575489	uncharacterized LOC5575489	XM_001661956.2	AaeL_AAEL011867, AAEL011867	NC_035108	28998109..29013311	1.12	2.01	4.02	1.47e-07	3.62e-06
LOC5579662	#N/A	-	-	NC_035109	266853336..266884894	2.97	-2.01	-4.04	0.0033	0.02
LOC5578287	uncharacterized LOC5578287	XM_001663765.2	AaeL_AAEL013605, AAEL013605	NC_035108	complement(173309996..173354725)	4	-2.02	-4.04	4.86e-05	0.000646
LOC5577691	uncharacterized LOC5577691	XM_021850233.1	AaeL_AAEL013327, AAEL013327	NC_035109	74768981..74816463	56.15	-2.02	-4.05	1.18e-07	2.95e-06
LOC5580119	uncharacterized LOC5580119, transcript variant X3	XM_021843504.1	-	NC_035107	98790564..98851840	1.96	-2.02	-4.05	8.58e-05	0.00106
LOC5570152	putative fatty acyl-CoA reductase CG5065	XM_001658904.2	AaeL_AAEL008125, AAEL008125	NC_035109	107566105..107618873	20.44	-2.03	-4.08	0	0
LOC5577594	integumentary mucin C.1	XM_021842364.1	AaeL_AAEL013303, AAEL013303	NC_035108	130250613..130253083	3.48	-2.03	-4.08	2.79e-05	0.0004
LOC5569634	uncharacterized LOC5569634	XM_001658612.2	AaeL_AAEL007784, AAEL007784	NC_035109	134049371..134050680	14.83	-2.03	-4.08	5.64e-10	2.15e-08
LOC110678930	neuropeptide Y receptor type 5	XM_021852598.1	AaeL_AAEL003448, AAEL003448, GPRNNA13	NC_035109	348591054..348600003	1.31	-2.03	-4.08	0.00196	0.01
LOC5569442	zinc transporter 2, transcript variant X1	XM_021846709.1	AaeL_AAEL001239, AAEL001239	NC_035108	372075643..372208160	2.93	-2.04	-4.12	4.21e-07	9.46e-06
LOC110674008	peptidoglycan-recognition protein LA-like, transcript variant X1	XM_021842925.1	AaeL_AAEL012380, AAEL012380, PGRPLA	NC_035108	complement(157649936..157699944)	10.7	-2.04	-4.13	0	0
LOC5569229	esterase B1	XM_021857565.1	AaeL_AAEL007486, AAEL007486	NC_035107	216517093..216646571	1.71	-2.05	-4.14	0.00105	0.00887
LOC110674148	heat shock protein 70 A1	XM_021837957.1	-	NC_035107	complement(280147157..280149418)	1.7	-2.06	-4.17	0.000355	0.00362
LOC5573138	ejaculatory bulb-specific protein 3	XM_001660704.2	AaeL_AAEL001969, AAEL001969	NC_035108	complement(425976948..425990985)	711.4	-2.06	-4.18	2.56e-08	7.28e-07
LOC5563805	serine protease 7, transcript variant X1	XM_021845603.1	AaeL_AAEL014139, AAEL014139, AAEL801195	NC_035108	305681478..305695869	33.43	-2.08	-4.22	0	0
LOC5572797	transmembrane inner ear expressed protein	XM_001654149.2	AaeL_AAEL001905, AAEL001905	NC_035108	389898242..389899197	2.44	-2.08	-4.24	0.00185	0.01
LOC5568988	nose resistant to fluoxetine protein 6, transcript variant X1	XM_021849377.1	AaeL_AAEL007302, AAEL007302	NC_035109	complement(197100702..197235048)	4.77	-2.08	-4.24	6.81e-07	1.44e-05
LOC5577130	soluble guanylate cyclase 89Db, transcript variant X1	XM_021856919.1	AaeL_AAEL013026, AAEL013026	NC_035107	complement(199396625..199481438)	0.77	-2.09	-4.26	0.00262	0.02
LOC5569084	uncharacterized LOC5569084, transcript variant X2	XM_021847364.1	AaeL_AAEL001219, AAEL001219	NC_035108	complement(413476692..413497652)	0.83	-2.09	-4.26	0.000387	0.00389
LOC5564939	kynurenine formamidase	XM_001649225.2	AaeL_AAEL004509, AAEL004509	NC_035108	453102416..453104112	5.42	-2.11	-4.32	3.05e-06	5.69e-05
LOC5574188	sugar transporter ERD6-like 1	XM_001661195.2	AaeL_AAEL002292, AAEL002292	NC_035109	complement(374927743..374939705)	1.28	-2.13	-4.38	0.000854	0.00755
LOC5563701	fasciclin-3, transcript variant X1	XM_021853590.1	AaeL_AAEL000540, AAEL000540, AAEL000557	NC_035109	complement(385033399..385383459)	33.6	-2.13	-4.38	0	0
LOC5565772	proclotting enzyme	XM_001650070.3	AaeL_AAEL004979, AAEL004979, CLIPD2	NC_035108	complement(281263055..281290538)	10.79	-2.13	-4.39	0.000756	0.00678
LOC5571325	tyrosine aminotransferase	XM_001653564.2	0	NC_035107	81472814..81497224	12.25	-2.14	-4.4	2.71e-10	1.09e-08
LOC5576568	zinc finger protein 777	XM_001662702.2	AaeL_AAEL012628, AAEL012628	NC_035107	279427542..279430130	2.34	-2.14	-4.41	1.94e-05	0.000293
LOC5577233	retinol dehydrogenase 14, transcript variant X2	XM_021849545.1	AaeL_AAEL003139, AAEL003139, AAEL003148	NC_035109	270034449..270103983	8.07	-2.16	-4.46	8.4e-12	4.27e-10
LOC5572161	elongation of very long chain fatty acids protein AAEL008004, transcript variant X1	XM_021837993.1	AaeL_AAEL009574, AAEL009574	NC_035107	282519065..282652748	32.22	-2.16	-4.46	3.5e-14	2.49e-12
LOC5566573	ABC transporter G family member 20, transcript variant X2	XM_021848660.1	AaeL_AAEL005491, AAEL005491	NC_035109	59371559..59533418	27.09	-2.19	-4.55	3.56e-07	8.18e-06
LOC5574270	integrin alpha-PS3, transcript variant X1	XM_021843260.1	AaeL_AAEL011038, AAEL011038, AAEL013381	NC_035108	complement(177149857..177189036)	2.74	-2.22	-4.67	1.25e-11	6.17e-10
LOC5573295	xanthine dehydrogenase	-	AaeL_AAEL010382, AAEL010382	NC_035108	complement(182978356..183004002)	4.77	-2.23	-4.68	1.79e-07	4.3e-06
LOC5577689	protein takeout	XM_001663420.2	AaeL_AAEL013324, AAEL013324	NC_035109	74983571..75008074	91.29	-2.23	-4.69	5.99e-09	1.9e-07
LOC5576275	4-coumarate--CoA ligase-like 9	XM_001662514.2	-	NC_035107	complement(45878142..45880124)	51.7	-2.26	-4.79	2.22e-16	1.97e-14
LOC5578065	phenoloxidase 2, transcript variant X2	XM_021843688.1	AaeL_AAEL013492, AAEL013492, PO5, PPO5	NC_035108	complement(199300303..199314209)	43.58	-2.27	-4.81	6.74e-12	3.5e-10
LOC5576505	protein-glucosylgalactosylhydroxylysine glucosidase, transcript variant X2	XM_021846229.1	AaeL_AAEL012555, AAEL012555, AAEL014537	NC_035108	complement(348536416..348587314)	1.93	-2.28	-4.87	5.53e-07	1.19e-05
LOC5575655	glutamate decarboxylase	XM_001655751.2	AaeL_AAEL011981, AAEL011981	NC_035108	209029759..209102391	3.55	-2.29	-4.88	1.51e-05	0.000235
LOC5572618	uncharacterized LOC5572618	XM_001660434.2	AaeL_AAEL009945, AAEL009945	NC_035108	333910685..333914657	1.79	-2.32	-4.98	0.00191	0.01
LOC5569007	putative fatty acyl-CoA reductase CG8306, transcript variant X1	XM_001652611.2	AaeL_AAEL007296, AAEL007296	NC_035109	195925868..195943142	66.27	-2.33	-5.02	2.72e-12	1.51e-10
LOC5566115	venom carboxylesterase-6, transcript variant X4	XM_021839740.1	AaeL_AAEL005200, AAEL005200	NC_035108	complement(1322391..1370515)	5.93	-2.33	-5.04	1.41e-09	5.08e-08
LOC5569755	xaa-Pro aminopeptidase ApepP	XM_001652929.2	AaeL_AAEL007892, AAEL007892	NC_035107	complement(63402714..63439106)	18.13	-2.33	-5.04	0	0
LOC5577964	extensin-1	XM_001663588.2	AaeL_AAEL013436, AAEL013436	NC_035108	complement(155928138..155929159)	6.36	-2.35	-5.09	1.58e-07	3.84e-06
LOC5563937	UDP-glucuronosyltransferase 2B1, transcript variant X2	XM_021840546.1	AaeL_AAEL014246, AAEL014246	NC_035108	complement(36271954..36281186)	22.23	-2.35	-5.1	0	0
LOC5564500	17-beta-hydroxysteroid dehydrogenase 13	XM_001648793.2	AaeL_AAEL004281, AAEL004281	NC_035108	293361006..293372183	14.65	-2.35	-5.11	5.18e-10	2.01e-08
LOC5574260	glutenin, high molecular weight subunit DX5, transcript variant X1	XM_021850085.1	AaeL_AAEL011030, AAEL011030, AAEL011033	NC_035109	299989858..300181369	1.98	-2.36	-5.13	3.77e-07	8.62e-06
LOC5575765	antichymotrypsin-2	XM_001662135.3	AaeL_AAEL002704, AAEL002704, SRPN23	NC_035108	complement(14474467..14476162)	4.49	-2.36	-5.13	0.00154	0.01
LOC5579017	protein msta, transcript variant X1	XM_021838785.1	AaeL_AAEL003788, AAEL003788	NC_035107	43856268..43902885	10.37	-2.37	-5.17	0	0
LOC5574194	ADP-ribosylation factor-like protein 6, transcript variant X14	XM_021851645.1	AaeL_AAEL002311, AAEL002311	NC_035109	complement(374132190..374190212)	3.34	-2.38	-5.22	1.77e-06	3.52e-05
LOC5579164	arrestin domain-containing protein 17	XM_001664208.2	AaeL_AAEL003886, AAEL003886	NC_035109	84461717..84486264	66.65	-2.39	-5.23	1.92e-13	1.24e-11
LOC5571298	2-hydroxyacylsphingosine 1-beta-galactosyltransferase	XM_001653552.2	AaeL_AAEL001548, AAEL001548	NC_035108	complement(20804142..20806040)	6.62	-2.43	-5.38	4.44e-16	3.8e-14
LOC5565831	uncharacterized LOC5565831, transcript variant X1	XM_021847923.1	AaeL_AAEL005024, AAEL005024	NC_035108	complement(444480390..444521474)	5.34	-2.46	-5.49	0.000134	0.00156
LOC23687800	glycine-rich protein 23	XM_011494848.2	AaeL_AAEL017380, AAEL017380	NC_035109	complement(14834357..14834926)	93.85	-2.46	-5.51	1.36e-07	3.4e-06
LOC5572429	CD109 antigen	XM_021839637.1	-	NC_035108	374663688..374666547	1.6	-2.47	-5.53	1.74e-06	3.46e-05
LOC5568893	protein anachronism	XM_001658168.2	AaeL_AAEL007208, AAEL007208	NC_035108	complement(76893007..76922764)	1.09	-2.49	-5.62	0.00018	0.00201
LOC5577056	mucin-2	XM_021841817.1	AaeL_AAEL012966, AAEL012966	NC_035108	complement(104422523..104424233)	5.46	-2.5	-5.67	2.24e-10	9.26e-09
LOC5577068	UDP-glucuronosyltransferase 2B13	XM_001663115.2	AaeL_AAEL003098, AAEL003098	NC_035108	43831701..43833544	1.32	-2.52	-5.74	0.000105	0.00126
LOC5571540	probable cytochrome P450 6a14	XM_001653637.3	AaeL_AAEL009127, AAEL009127, CYP6M11	NC_035108	complement(419111140..419112950)	3.08	-2.52	-5.75	1.6e-07	3.9e-06
LOC5580040	30 kDa salivary gland allergen Aed a 3	XM_001660641.2	AaeL_AAEL010235, AAEL010235, ALL3_AEDAE	NC_035108	complement(402841902..402842839)	9.31	-2.53	-5.79	0.000382	0.00384
LOC5567890	uncharacterized LOC5567890	XM_001651878.2	AaeL_AAEL006329, AAEL006329	NC_035109	396765134..396766312	2.48	-2.54	-5.81	0.000471	0.0046
LOC110681191	solute carrier family 46 member 3-like	XM_021856971.1	-	NC_035107	complement(199582562..199665938)	3.22	-2.55	-5.86	1.82e-09	6.41e-08
LOC5566856	senecionine N-oxygenase	XM_001651232.2	AaeL_AAEL000797, AAEL000797	NC_035109	complement(363906816..363908514)	4.96	-2.57	-5.93	2.36e-07	5.54e-06
LOC5569628	protein artichoke	XM_021852545.1	AaeL_AAEL007785, AAEL007785	NC_035109	complement(133543537..133545351)	1.55	-2.58	-5.96	0.00166	0.01
LOC23687442	cell wall protein DAN4, transcript variant X1	XM_021855097.1	AaeL_AAEL017022, AAEL017022	NC_035109	18623727..18625030	1.63	-2.6	-6.05	0.00571	0.04
LOC5578114	L-threonine 3-dehydrogenase, mitochondrial	XM_001656762.2	AaeL_AAEL003443, AAEL003443	NC_035109	complement(349776023..349789479)	13.93	-2.63	-6.18	0	0
LOC5572939	probable cytochrome P450 6a14	XM_021846851.1	AaeL_AAEL010158, AAEL010158, CYP6N17	NC_035108	complement(380784709..380786544)	0.6	-2.63	-6.18	0.00624	0.04
LOC5567209	tetratricopeptide repeat protein 36 homolog	XM_001651588.2	AaeL_AAEL000897, AAEL000897	NC_035109	complement(334422480..334423895)	28.72	-2.64	-6.23	4.2e-13	2.63e-11
LOC5565213	transmembrane and TPR repeat-containing protein 1	XM_021851740.1	AaeL_AAEL004681, AAEL004681, AAEL004683	NC_035109	complement(248309414..249099861)	0.14	-2.66	-6.31	0.00439	0.03
LOC5576907	uncharacterized LOC5576907	XM_001662956.2	AaeL_AAEL012858, AAEL012858	NC_035109	complement(339263645..339265247)	46.71	-2.67	-6.35	0	0
LOC5564407	lachesin, transcript variant X2	XM_021844222.1	AaeL_AAEL004233, AAEL004233	NC_035107	103850568..104339852	0.29	-2.67	-6.37	0.00703	0.04
LOC5578973	kelch-like protein 17	XM_021845967.1	AaeL_AAEL013953, AAEL013953	NC_035108	331885532..331997194	1.41	-2.67	-6.38	1.08e-09	3.95e-08
LOC5567886	sulfotransferase family cytosolic 1B member 1	XM_001651870.2	AaeL_AAEL006334, AAEL006334	NC_035109	complement(396820764..396822678)	13.02	-2.67	-6.38	0	0
LOC110675711	general odorant-binding protein 70, transcript variant X2	XM_021841410.1	-	NC_035108	complement(84999390..85031176)	1.2	-2.69	-6.47	0.00688	0.04
LOC110675821	vacuolar protein sorting-associated protein 4B-like, transcript variant X2	XM_021841686.1	AaeL_AAEL017568, AAEL017568	NC_035107	86077964..86080089	3.8	-2.7	-6.49	2.85e-13	1.81e-11
LOC5577758	ras-related protein Rap-1b, transcript variant X1	XM_021849004.1	AaeL_AAEL003301, AAEL003301	NC_035109	complement(340372276..340809165)	0.49	-2.73	-6.63	0.00175	0.01
LOC5566873	uncharacterized LOC5566873, transcript variant X2	XM_021848992.1	AaeL_AAEL000818, AAEL000818	NC_035109	complement(362773302..363099999)	9.93	-2.77	-6.84	0	0
LOC5574786	facilitated trehalose transporter Tret1	XM_001655295.2	AaeL_AAEL011423, AAEL011423	NC_035109	328726858..328778093	0.43	-2.78	-6.87	0.00315	0.02
LOC5578590	uncharacterized LOC5578590	XM_001656959.2	AaeL_AAEL013774, AAEL013774	NC_035108	complement(277615681..277616738)	1.5	-2.78	-6.87	0.000509	0.00488
LOC5569640	alkyldihydroxyacetonephosphate synthase	XM_001658614.2	AaeL_AAEL007793, AAEL007793	NC_035107	complement(268875600..268878106)	1.17	-2.79	-6.91	1.94e-05	0.000293
LOC5573342	vitellogenin-A1	XM_001660768.2	AaeL_AAEL010434, AAEL010434, PVG1, VG, VIT1_AEDAE, VgA1	NC_035109	67489863..67496592	0.72	-2.8	-6.97	0.000316	0.00328
LOC5572460	solute carrier organic anion transporter family member 4A1, transcript variant X7	XM_001660356.2	AaeL_AAEL001812, AAEL001812	NC_035108	375859121..375954396	3.35	-2.8	-6.97	3.33e-16	2.91e-14
LOC5573224	zinc finger MYND domain-containing protein 10 homolog	XM_021848617.1	AaeL_AAEL010315, AAEL010315	NC_035109	complement(409281322..409294323)	1.27	-2.82	-7.04	0.0001	0.0012
LOC5572111	#N/A	-	-	NC_035109	97653078..97655085	51.98	-2.83	-7.1	0.00827	0.05
LOC5570388	pupal cuticle protein Edg-78E	XM_021841114.1	AaeL_AAEL008289, AAEL008289	NC_035108	complement(67256443..67269782)	105.54	-2.83	-7.12	0	0
LOC5567406	allatostatin-A receptor, transcript variant X1	XR_002502618.1	AaeL_AAEL006077, AAEL006076, AAEL006077, GPRALS2	NC_035107	183342281..183737311	2.67	-2.86	-7.25	5.09e-06	9.02e-05
LOC110676562	thyrostimulin alpha-2 subunit	XM_021844960.1	gpa2	NC_035108	complement(262941011..262956154)	1.75	-2.87	-7.33	0.00135	0.01
LOC5569654	L-ascorbate oxidase	XM_021848540.1	AaeL_AAEL007802, AAEL007802	NC_035109	151742496..151801379	0.25	-2.88	-7.35	0.00696	0.04
LOC5567604	protein Fer3	XM_001657532.2	AaeL_AAEL006206, AAEL006206	NC_035109	complement(149664436..149684446)	1.14	-2.9	-7.47	0.00327	0.02
LOC110677949	uncharacterized LOC110677949, transcript variant X1	XM_021850027.1	-	NC_035109	347807527..348256092	3.9	-2.92	-7.57	0	0
LOC110678859	26S proteasome non-ATPase regulatory subunit 6-like	XM_021852395.1	AaeL_AAEL010048, AAEL010048	NC_035107	complement(159395666..159397179)	46.32	-2.95	-7.7	0	0
LOC5569642	alkyldihydroxyacetonephosphate synthase	XM_001658615.2	AaeL_AAEL007789, AAEL007789	NC_035107	complement(268885525..268887489)	162.89	-2.99	-7.94	0	0
LOC5568282	protein hedgehog	XM_001657929.2	AaeL_AAEL006708, AAEL006708	NC_035107	167164241..167261135	1.73	-3	-8.01	3.89e-07	8.84e-06
LOC5570420	protein takeout, transcript variant X2	XM_021843070.1	AaeL_AAEL008307, AAEL008307	NC_035107	96216900..96255655	181.01	-3.02	-8.09	7.01e-14	4.71e-12
LOC5567669	sodium channel protein Nach	XM_001657561.2	AaeL_AAEL006258, AAEL006258	NC_035109	62659555..62662483	0.6	-3.04	-8.22	0.00194	0.01
LOC5576905	uncharacterized LOC5576905	XM_001662957.2	AaeL_AAEL012855, AAEL012855	NC_035109	339263397..339264528	28.21	-3.05	-8.31	1.44e-14	1.08e-12
LOC5568406	probable 4-coumarate--CoA ligase 3	XM_001658004.2	AaeL_AAEL006823, AAEL006823	NC_035107	complement(52783088..52784996)	6.24	-3.13	-8.77	0	0
LOC5572217	putative ankyrin repeat protein RF_0381	XM_021855866.1	AaeL_AAEL009626, AAEL009626	NC_035109	36822798..36824516	0.47	-3.15	-8.86	0.00257	0.02
LOC5568762	#N/A	-	-	NC_035108	complement(277003964..277081238)	0.14	-3.15	-8.88	0.00807	0.05
LOC5569806	uncharacterized LOC5569806	XM_011495103.2	AaeL_AAEL001294, AAEL001294	NC_035108	complement(448130762..448161856)	0.97	-3.19	-9.13	0.00239	0.02
LOC5564316	uncharacterized LOC5564316, transcript variant X4	XM_021851187.1	AaeL_AAEL000595, AAEL000595	NC_035109	complement(12716400..12806930)	0.45	-3.24	-9.44	0.00189	0.01
LOC23687866	putative gustatory receptor 58a, transcript variant X2	XM_021846882.1	AaeL_AAEL017446, AAEL017446, GPRgr33b	NC_035108	382029709..382037055	0.82	-3.26	-9.56	3.39e-06	6.25e-05
LOC5575688	uncharacterized LOC5575688, transcript variant X3	XM_021852280.1	AaeL_AAEL013710, AAEL013710	NC_035109	complement(307963601..307967142)	0.3	-3.29	-9.78	0.00383	0.03
LOC5567223	#N/A	-	-	NC_035109	154718774..154724445	0.28	-3.3	-9.84	0.00198	0.01
LOC5574702	protocadherin Fat 3	XM_021841535.1	AaeL_AAEL011343, AAEL011343	NC_035108	complement(92275139..92301680)	1.11	-3.3	-9.85	7.13e-06	0.000119
LOC5570845	kallikrein 1-related peptidase b3	XM_001659323.2	AaeL_AAEL008619, AAEL008619	NC_035108	complement(80529711..80530871)	3.11	-3.32	-10	8.08e-05	0.00101
LOC5571788	angiotensin-converting enzyme, transcript variant X5	XM_021856956.1	-	NC_035107	complement(199507107..199551095)	10.66	-3.35	-10.18	1.57e-07	3.84e-06
LOC5578909	fatty acyl-CoA reductase wat	XM_021852785.1	AaeL_AAEL013911, AAEL005296, AAEL013911	NC_035109	complement(309474251..309489769)	17.74	-3.39	-10.5	0	0
LOC5568117	vitellogenic carboxypeptidase	XM_001652006.2	AaeL_AAEL006563, AAEL006563, VCP, VCP_AEDAE	NC_035108	complement(59489785..59491311)	2.41	-3.43	-10.8	0.00019	0.00211
LOC5577806	uncharacterized LOC5577806, transcript variant X2	XM_021852370.1	AaeL_AAEL013388, AAEL013388	NC_035109	complement(285582002..285596470)	0.34	-3.45	-10.96	0.00784	0.05
LOC23687556	cytochrome P450 4c21	XM_021850941.1	AaeL_AAEL017136, AAEL017136, CYP325V1	NC_035109	112513177..112534429	18.45	-3.49	-11.22	1.24e-06	2.52e-05
LOC5564528	xanthine dehydrogenase	XM_001648813.2	AaeL_AAEL014493, AAEL014493	NC_035108	complement(464769809..464793838)	4.91	-3.55	-11.72	1.45e-12	8.31e-11
LOC110675133	alpha	-	-	NC_035108	complement(121487316..121488137)	2.44	-3.57	-11.9	4.52e-06	8.08e-05
LOC5573424	methyl farnesoate epoxidase	XM_021842129.1	AaeL_AAEL002067, AAEL002067	NC_035108	complement(119636575..119650978)	3533.69	-3.58	-11.99	0	0
LOC110679867	uncharacterized LOC110679867, transcript variant X2	XM_021855859.1	-	NC_035109	36786199..36823390	1.81	-3.63	-12.42	1.45e-12	8.31e-11
LOC5567906	nose resistant to fluoxetine protein 6	XM_001651855.2	AaeL_AAEL006335, AAEL006335	NC_035109	complement(397633456..397636413)	0.52	-3.68	-12.84	0.000574	0.00536
LOC110679826	keratin, type II cytoskeletal 68 kDa, component IB-like	XM_021855587.1	-	NC_035109	14841662..14842003	20.85	-3.7	-13.01	3.57e-09	1.2e-07
LOC5565742	uncharacterized LOC5565742	XM_001650032.2	AaeL_AAEL004948, AAEL004948	NC_035109	322743967..322746196	4.35	-3.73	-13.26	2.22e-16	1.97e-14
LOC5567680	opsin-1	XM_001657569.3	AaeL_AAEL006259, AAEL006259, GPROP2	NC_035109	63253679..63255160	12.56	-3.76	-13.56	8.47e-06	0.000139
LOC5568060	opsin-1	XM_001651947.3	AaeL_AAEL006498, AAEL006498, GPROP1	NC_035109	complement(15095953..15097396)	2.35	-3.76	-13.56	4.13e-05	0.000562
LOC5580008	cathepsin B-like cysteine proteinase 3	XM_001653841.2	AaeL_AAEL009642, AAEL009642, CAT-B4	NC_035107	222740836..222742705	9.31	-3.81	-14.06	0	0
LOC5578395	uncharacterized LOC5578395	XM_021838319.1	AaeL_AAEL013683, AAEL013683	NC_035107	complement(64542232..64577883)	5.91	-3.83	-14.2	1.11e-16	1.02e-14
LOC5568410	microsomal glutathione S-transferase 1	XM_021850652.1	AaeL_AAEL006818, AAEL006818	NC_035107	53127847..53152580	1.71	-3.84	-14.27	1.74e-05	0.000267
LOC5573077	uncharacterized LOC5573077	XM_021846445.1	AaeL_AAEL010263, AAEL010263	NC_035108	359972942..359987366	1.26	-3.85	-14.45	0.000314	0.00326
LOC5568295	alpha-amylase I	XM_001652122.2	AaeL_AAEL006719, AAEL006719, AMY1, AMY1_AEDAE, AmyI, amylase	NC_035108	84902239..84904652	43.14	-3.93	-15.19	0.000769	0.00687
LOC5566493	protein mesh, transcript variant X3	XM_021840549.1	AaeL_AAEL005432, AAEL005432	NC_035107	80493515..80509141	0.11	-3.96	-15.61	0.00431	0.03
LOC5574238	uncharacterized LOC5574238	XM_001661236.2	AaeL_AAEL011001, AAEL011001	NC_035109	complement(287818935..287824800)	0.07	-3.99	-15.9	0.00731	0.04
LOC5568307	small integral membrane protein 13	XM_001652134.2	AaeL_AAEL006757, AAEL006757	NC_035108	complement(84618222..84619462)	0.49	-4.06	-16.65	0.00157	0.01
LOC5573308	soma ferritin, transcript variant X3	XM_021853620.1	AaeL_AAEL010396, AAEL010396	NC_035109	complement(13370000..13380067)	43.13	-4.12	-17.37	3.24e-14	2.32e-12
LOC110675944	peritrophin-1-like	XM_021842023.1	AaeL_AAEL006953, AAEL006953	NC_035108	114019231..114020331	0.37	-4.13	-17.45	0.00852	0.05
LOC110678808	uncharacterized LOC110678808	XM_021852210.1	-	NC_035109	complement(185739412..185740396)	3.15	-4.29	-19.53	5.41e-09	1.74e-07
LOC5578505	trypsin-1	XM_001663850.2	AaeL_AAEL013703, AAEL013703	NC_035109	307745997..307746866	8.23	-4.4	-21.15	1.18e-13	7.78e-12
LOC5577890	venom allergen 5	XM_001663546.2	AaeL_AAEL013406, AAEL013406	NC_035107	complement(143499677..143522554)	0.89	-4.43	-21.57	9.02e-05	0.0011
LOC5573599	venom serine protease Bi-VSP	XM_001654683.2	AaeL_AAEL002128, AAEL002128	NC_035109	176971008..176995070	0.19	-4.51	-22.73	0.00529	0.03
LOC5564435	uncharacterized LOC5564435	XM_001648725.2	AaeL_AAEL014445, AAEL014445	NC_035109	complement(202276326..202295228)	1.37	-4.53	-23.1	0.000144	0.00165
LOC5573303	ferritin subunit-like, transcript variant X2	XM_021850938.1	AaeL_AAEL010393, AAEL010393	NC_035109	13380903..13393919	82.98	-4.68	-25.67	0	0
LOC5575270	uncharacterized LOC5575270	XM_001661825.2	AaeL_AAEL011740, AAEL011740, AAEL014894	NC_035109	complement(290922699..290964125)	45.04	-4.68	-25.67	0	0
LOC110679439	uncharacterized LOC110679439	XM_021854013.1	-	NC_035109	complement(226735679..226759280)	4.92	-4.78	-27.38	7.74e-12	3.97e-10
LOC5569509	transcription factor MafB	XM_001658544.2	AaeL_AAEL007686, AAEL007686	NC_035108	251232955..251234097	0.39	-4.9	-29.76	0.00186	0.01
LOC5577117	uncharacterized LOC5577117	XM_001663156.2	AaeL_AAEL013024, AAEL013024	NC_035108	complement(334232167..334242589)	0.23	-4.92	-30.3	0.00122	0.01
LOC5565332	uncharacterized LOC5565332	XM_021850882.1	AaeL_AAEL014823, AAEL014823	NC_035107	complement(149348820..149402818)	0.61	-5.04	-32.8	4e-05	0.000548
LOC5565493	Krueppel-like factor 12	XM_021850794.1	AaeL_AAEL004806, AAEL004806	NC_035109	274040067..274252257	0.16	-5.07	-33.5	0.00561	0.04
LOC5566977	chaoptin	XM_001651347.2	AaeL_AAEL005739, AAEL005739	NC_035108	complement(437279085..437283393)	0.14	-5.09	-34.12	0.00579	0.04
LOC5570268	transmembrane protease serine 9	XM_001658999.2	AaeL_AAEL008202, AAEL008197, AAEL008202	NC_035108	6397185..6399658	0.16	-5.21	-36.97	0.00421	0.03
LOC5565714	toll-like receptor 13	XM_021845938.1	AaeL_AAEL014956, AAEL014956	NC_035108	complement(50446057..50485208)	1.7	-5.51	-45.5	1.34e-13	8.78e-12
LOC5571971	actin, muscle-type A2	XM_001660023.2	AaeL_AAEL009451, AAEL009451	NC_035109	321271085..321274464	6.04	-6.03	-65.32	0	0
LOC110676379	uncharacterized LOC110676379	XM_021844032.1	-	NC_035108	218797541..218863432	0.26	-6.17	-71.95	2.4e-06	4.58e-05
LOC5567302	phospholipase B1, membrane-associated, transcript variant X2	XM_021851154.1	AaeL_AAEL005957, AAEL005957	NC_035109	227803170..227900165	0.46	-6.59	-96.08	4.18e-05	0.000566
LOC5578094	sialin	XM_021851771.1	AaeL_AAEL003426, AAEL003426	NC_035109	complement(348759701..348769720)	0.18	-7.41	-169.73	0.0069	0.04
LOC5573388	cytochrome P450 4d8	XM_001654508.2	AaeL_AAEL002085, AAEL002085, CYP4H31, CYP4H31v2	NC_035108	356390672..356392588	0.24	-7.41	-170.05	0.00707	0.04
LOC5564423	uncharacterized LOC5564423	XM_001648715.2	AaeL_AAEL014433, AAEL014433	NC_035107	complement(263733961..263739644)	0.19	-7.51	-181.87	0.00602	0.04
LOC5576911	trypsin 3A1-like	XM_001662952.2	AaeL_AAEL012852, AAEL012852	NC_035109	complement(339553287..339555145)	0.25	-7.6	-194.49	0.0066	0.04
LOC110675350	sulfhydryl oxidase 1-like	XM_021840032.1	-	NC_035108	16789887..16791913	0.23	-7.7	-207.35	0.00582	0.04
LOC5574762	leucine-rich repeats and immunoglobulin-like domains protein 1, transcript variant X13	XM_021852446.1	AaeL_AAEL011405, AAEL011405	NC_035109	complement(365219929..365244110)	0.14	-7.73	-211.69	0.00448	0.03
LOC5571228	G protein-activated inward rectifier potassium channel 3	XM_001653478.2	AaeL_AAEL013373, AAEL008931, AAEL013373	NC_035109	50248667..50262977	0.24	-7.73	-212.41	0.00468	0.03
LOC5566945	NACHT and WD repeat domain-containing protein 2	XM_001651312.2	AaeL_AAEL005720, AAEL005720	NC_035109	203999298..204060274	0.09	-7.73	-212.58	0.00428	0.03
LOC5564618	protein-glucosylgalactosylhydroxylysine glucosidase	XM_001648911.2	AaeL_AAEL014541, AAEL014541	NC_035108	complement(348522307..348525170)	0.19	-7.76	-216.42	0.00405	0.03
LOC5578159	arrestin homolog	XM_001663682.2	AaeL_AAEL013535, AAEL013535	NC_035108	complement(246369973..246378923)	0.29	-7.8	-223.48	0.00392	0.03
LOC5570229	fatty acid synthase	XM_001658958.2	AaeL_AAEL008160, AAEL008160	NC_035109	complement(9993811..10002427)	0.06	-7.83	-226.95	0.00422	0.03
LOC110674860	#N/A	-	-	NC_035107	34884894..34886232	0.43	-7.85	-230.99	0.0044	0.03
LOC5570373	uncharacterized LOC5570373	XM_001659039.2	AaeL_AAEL008259, AAEL008259	NC_035109	complement(250476468..250477802)	0.49	-7.89	-236.52	0.00479	0.03
LOC5576674	ATP-binding cassette sub-family A member 3	XM_021841557.1	AaeL_AAEL012700, AAEL012700	NC_035108	complement(94160180..94166404)	0.1	-7.93	-244.68	0.00376	0.03
LOC23687829	phenylalanine--tRNA ligase alpha subunit	-	-	NC_035107	complement(260700916..260702898)	0.43	-8.1	-273.64	0.00258	0.02
LOC5567088	centrosomal protein of 290 kDa	-	AaeL_AAEL012315, AAEL012315	NC_035108	complement(102749475..102799584)	0.1	-8.23	-299.77	0.00208	0.02
LOC5575613	esterase B1	XM_001662049.3	AaeL_AAEL011944, AAEL011944	NC_035108	190566769..190568729	0.4	-8.35	-325.55	0.00166	0.01
LOC5573307	uncharacterized LOC5573307	XM_021851630.1	AaeL_AAEL010395, AAEL010395	NC_035109	13797485..13875460	0.37	-8.58	-383.03	0.00164	0.01
LOC110679532	zinc finger protein 239-like	XM_021854389.1	AaeL_AAEL006816, AAEL006816	NC_035109	complement(169226558..169228444)	0.47	-8.63	-395.29	0.0012	0.00986
LOC5567873	odorant receptor 10a, transcript variant X2	XM_021853479.1	AaeL_AAEL005489, AAEL005489	NC_035109	59606621..59636014	0.66	-8.64	-397.89	0.00124	0.01
LOC5567518	vitellogenin-A1-like	XM_001657459.2	AaeL_AAEL006138, AAEL006138, Vg-B	NC_035109	complement(68205694..68212449)	0.56	-8.74	-428.18	1.22e-09	4.42e-08
LOC5567661	cytochrome P450 4V2	XM_021851787.1	AaeL_AAEL006246, AAEL006246, CYP325Y3	NC_035109	62603101..62604484	0.88	-8.93	-487.81	0.000917	0.00798
LOC5575199	dnaJ homolog subfamily B member 13	XM_001655457.2	AaeL_AAEL000360, AAEL000360	NC_035108	124225761..124233521	0.9	-8.96	-498.61	0.000525	0.00501
LOC5570144	uncharacterized LOC5570144	XM_001653077.2	AaeL_AAEL008117, AAEL008117	NC_035109	complement(14211977..14216346)	0.3	-9.16	-570.45	0.000349	0.00358
LOC23687992	ATP-binding cassette sub-family A member 3	XM_011495002.2	AaeL_AAEL017572, AAEL017572	NC_035107	complement(117261376..117263613)	0.82	-9.33	-644.77	0.000255	0.00271
LOC5579163	arrestin domain-containing protein 3	XM_001664207.2	AaeL_AAEL003869, AAEL003869	NC_035109	complement(84448997..84450629)	1.03	-9.48	-713.13	0.000206	0.00226
LOC5567338	cytochrome c oxidase subunit 7A1, mitochondrial	XM_001651718.1	AAEL006000	NC_035108	complement(472337199..472338232)	2.88	-9.97	-1001.51	7.79e-05	0.000978
LOC110676853	glutathione S-transferase 1-like	XM_021846284.1	AaeL_AAEL007948, AAEL007948, GSTE7	NC_035108	complement(351689176..351689993)	3.11	-10.02	-1040.27	0.000142	0.00164

## Sheet: Sheet6
Target
AAEL001812	#N/A
AAEL013710	#N/A
AAEL014246	#N/A
AAEL008722	#N/A
AAEL000124	#N/A
AAEL000663	#N/A
AAEL005529	#N/A
AAEL011944	#N/A
AAEL012852	#N/A
CLIPD2	#N/A
AAEL005957	#N/A
AAEL012315	#N/A
AAEL801195	#N/A
AAEL000360	#N/A
AAEL000818	#N/A
AAEL006334	#N/A
AAEL006649	#N/A
AAEL007784	#N/A
AAEL010382	#N/A
AAEL012700	#N/A
AAEL013303	#N/A
AAEL013910	#N/A
AAEL014493	#N/A
CLIPC2	#N/A
PGRPLA	#N/A
AAEL003886	#N/A
AAEL004824	#N/A
AAEL006757	#N/A
AAEL007793	#N/A
AAEL008289	#N/A
AAEL010884	#N/A
AAEL012496	#N/A
AAEL013535	#N/A
CYP325V1	#N/A
GPROP1	#N/A
HPX5	#N/A
AAEL003426	#N/A
AAEL007176	#N/A
AAEL017022	#N/A
AAEL005491	#N/A
AAEL006329	#N/A
AAEL007785	#N/A
AAEL011867	#N/A
AAEL013406	#N/A
AAEL003137	#N/A
AAEL003788	#N/A
AAEL006108	#N/A
AAEL006335	#N/A
AAEL010616	#N/A
AAEL017572	#N/A
AAEL013703	#N/A
AAEL002773	#N/A
AAEL006823	#N/A
CYP6M11	#N/A
AAEL002373	#N/A
AAEL005737	#N/A
AAEL005762	#N/A
AAEL006737	#N/A
AAEL008160	#N/A
AAEL008467	#N/A
AAEL013373	#N/A
AAEL009384	#N/A
AAEL013436	#N/A
AAEL001075	#N/A
AAEL006258	#N/A
AAEL013953	#N/A
AAEL014541	#N/A
AAEL001697	#N/A
AAEL001766	#N/A
AAEL002067	#N/A
AAEL002554	#N/A
AAEL003301	#N/A
AAEL004021	#N/A
AAEL004948	#N/A
AAEL005200	#N/A
AAEL005720	#N/A
AAEL005826	#N/A
AAEL006818	#N/A
AAEL010263	#N/A
AAEL010785	#N/A
AAEL011033	#N/A
AAEL011699	#N/A
AAEL011806	#N/A
AAEL013026	#N/A
AAEL017300	#N/A
CYP325Y3	#N/A
GPROP2	#N/A
AAEL001857	#N/A
AAEL007458	#N/A
AAEL013477	#N/A
AAEL000817	#N/A
AAEL013276	#N/A
AAEL014537	#N/A
AAEL004690	#N/A
AAEL006350	#N/A
AAEL006816	#N/A
AAEL009626	#N/A
AAEL010164	#N/A

## Sheet: Table S6
Table S6. Enrichment analysis output using Fisher's Exact Test on annotated GO terms of down-regulated genes
Tag	GO Term	GO Name	GO Category	Adj. P-value	P-value	Nr Test	Nr Reference	Not Annot Test	Not Annot Ref
OVER	GO:0005576	extracellular region	CELLULAR_COMPONENT	6.08042e-07	5.50016e-11	35	1349	197	31432
UNDER	GO:0005634	nucleus	CELLULAR_COMPONENT	1.55999e-06	2.82224e-10	8	5536	224	27245
UNDER	GO:0071840	cellular component organization or biogenesis	BIOLOGICAL_PROCESS	1.67182e-06	4.53683e-10	17	7526	215	25255
UNDER	GO:0050794	regulation of cellular process	BIOLOGICAL_PROCESS	2.63813e-06	9.54548e-10	26	9199	206	23582
UNDER	GO:0065007	biological regulation	BIOLOGICAL_PROCESS	2.7452e-06	1.24161e-09	34	10577	198	22204
UNDER	GO:0016043	cellular component organization	BIOLOGICAL_PROCESS	2.75864e-06	1.49723e-09	17	7318	215	25463
UNDER	GO:0050789	regulation of biological process	BIOLOGICAL_PROCESS	3.84061e-06	2.43187e-09	31	9953	201	22828
UNDER	GO:0005622	intracellular anatomical structure	CELLULAR_COMPONENT	8.06995e-06	5.83986e-09	48	12712	184	20069
UNDER	GO:0043226	organelle	CELLULAR_COMPONENT	1.09448e-05	9.56678e-09	35	10416	197	22365
UNDER	GO:0048869	cellular developmental process	BIOLOGICAL_PROCESS	1.09448e-05	1.088e-08	8	4983	224	27798
UNDER	GO:0030154	cell differentiation	BIOLOGICAL_PROCESS	1.09448e-05	1.08903e-08	8	4981	224	27800
UNDER	GO:0043229	intracellular organelle	CELLULAR_COMPONENT	1.87996e-05	2.04067e-08	35	10251	197	22530
UNDER	GO:0003676	nucleic acid binding	MOLECULAR_FUNCTION	2.09857e-05	2.46778e-08	4	3851	228	28930
UNDER	GO:0009653	anatomical structure morphogenesis	BIOLOGICAL_PROCESS	2.49355e-05	3.15782e-08	7	4602	225	28179
UNDER	GO:0043228	non-membrane-bounded organelle	CELLULAR_COMPONENT	2.60949e-05	3.77674e-08	3	3470	229	29311
UNDER	GO:0043232	intracellular non-membrane-bounded organelle	CELLULAR_COMPONENT	2.60949e-05	3.77674e-08	3	3470	229	29311
UNDER	GO:0009987	cellular process	BIOLOGICAL_PROCESS	3.08936e-05	4.75072e-08	81	17331	151	15450
UNDER	GO:0032502	developmental process	BIOLOGICAL_PROCESS	3.7997e-05	6.18675e-08	21	7497	211	25284
UNDER	GO:0048731	system development	BIOLOGICAL_PROCESS	0.000142369	2.44687e-07	8	4543	224	28238
UNDER	GO:0005515	protein binding	MOLECULAR_FUNCTION	0.00018562	3.35813e-07	30	8887	202	23894
UNDER	GO:0048856	anatomical structure development	BIOLOGICAL_PROCESS	0.000193951	3.68427e-07	21	7202	211	25579
UNDER	GO:0048468	cell development	BIOLOGICAL_PROCESS	0.000250777	4.99058e-07	8	4375	224	28406
UNDER	GO:0090304	nucleic acid metabolic process	BIOLOGICAL_PROCESS	0.000346623	7.21152e-07	8	4330	224	28451
UNDER	GO:0043412	macromolecule modification	BIOLOGICAL_PROCESS	0.000437282	9.49323e-07	3	3041	229	29740
UNDER	GO:0006996	organelle organization	BIOLOGICAL_PROCESS	0.000554201	1.25328e-06	6	3780	226	29001
UNDER	GO:0036211	protein modification process	BIOLOGICAL_PROCESS	0.000837054	1.97776e-06	3	2881	229	29900
UNDER	GO:0007275	multicellular organism development	BIOLOGICAL_PROCESS	0.000837054	2.04437e-06	18	6293	214	26488
UNDER	GO:0048513	animal organ development	BIOLOGICAL_PROCESS	0.00102452	2.5949e-06	6	3619	226	29162
UNDER	GO:0032991	protein-containing complex	CELLULAR_COMPONENT	0.00110361	2.89505e-06	14	5430	218	27351
UNDER	GO:0043227	membrane-bounded organelle	CELLULAR_COMPONENT	0.00132858	3.60537e-06	33	8880	199	23901
UNDER	GO:0051128	regulation of cellular component organization	BIOLOGICAL_PROCESS	0.00153536	4.30539e-06	2	2478	230	30303
UNDER	GO:0005488	binding	MOLECULAR_FUNCTION	0.0015657	4.53211e-06	75	15543	157	17238
UNDER	GO:0043231	intracellular membrane-bounded organelle	CELLULAR_COMPONENT	0.00197111	5.8839e-06	32	8628	200	24153
UNDER	GO:0016070	RNA metabolic process	BIOLOGICAL_PROCESS	0.00204021	6.27472e-06	8	3946	224	28835
UNDER	GO:0043170	macromolecule metabolic process	BIOLOGICAL_PROCESS	0.00235339	7.45079e-06	34	8935	198	23846
UNDER	GO:0007399	nervous system development	BIOLOGICAL_PROCESS	0.0026055	8.48466e-06	7	3700	225	29081
UNDER	GO:0048518	positive regulation of biological process	BIOLOGICAL_PROCESS	0.00262557	8.88911e-06	8	3891	224	28890
UNDER	GO:0044271	cellular nitrogen compound biosynthetic process	BIOLOGICAL_PROCESS	0.00262557	9.12804e-06	9	4128	223	28653
UNDER	GO:0034641	cellular nitrogen compound metabolic process	BIOLOGICAL_PROCESS	0.00262557	9.26254e-06	16	5561	216	27220
OVER	GO:0005615	extracellular space	CELLULAR_COMPONENT	0.00439147	1.58895e-05	14	492	218	32289
UNDER	GO:0022008	neurogenesis	BIOLOGICAL_PROCESS	0.00538291	1.99638e-05	5	3046	227	29735
OVER	GO:0016491	oxidoreductase activity	MOLECULAR_FUNCTION	0.00545207	2.07134e-05	23	1204	209	31577
UNDER	GO:0003677	DNA binding	MOLECULAR_FUNCTION	0.00551244	2.14414e-05	2	2294	230	30487
UNDER	GO:0009059	macromolecule biosynthetic process	BIOLOGICAL_PROCESS	0.00606385	2.41347e-05	16	5386	216	27395
UNDER	GO:0005694	chromosome	CELLULAR_COMPONENT	0.00667068	2.71534e-05	0	1523	232	31258
OVER	GO:0005506	iron ion binding	MOLECULAR_FUNCTION	0.0077396	3.22046e-05	10	270	222	32511
UNDER	GO:0031323	regulation of cellular metabolic process	BIOLOGICAL_PROCESS	0.0106695	4.5361e-05	12	4489	220	28292
OVER	GO:0019230	proprioception	BIOLOGICAL_PROCESS	0.0113256	4.91749e-05	2	0	230	32781
UNDER	GO:0048699	generation of neurons	BIOLOGICAL_PROCESS	0.0135004	5.98389e-05	5	2915	227	29866
UNDER	GO:0006807	nitrogen compound metabolic process	BIOLOGICAL_PROCESS	0.0147105	6.71612e-05	42	9731	190	23050
UNDER	GO:0006139	nucleobase-containing compound metabolic process	BIOLOGICAL_PROCESS	0.0147105	6.7864e-05	15	4970	217	27811
UNDER	GO:0007049	cell cycle	BIOLOGICAL_PROCESS	0.0179843	8.65463e-05	1	1723	231	31058
UNDER	GO:0016310	phosphorylation	BIOLOGICAL_PROCESS	0.0179843	8.67699e-05	1	1734	231	31047
UNDER	GO:0050793	regulation of developmental process	BIOLOGICAL_PROCESS	0.0179843	8.78471e-05	3	2349	229	30432
UNDER	GO:0051173	positive regulation of nitrogen compound metabolic process	BIOLOGICAL_PROCESS	0.0182014	9.05541e-05	1	1762	231	31019
OVER	GO:0008020	G protein-coupled photoreceptor activity	MOLECULAR_FUNCTION	0.0183623	9.30157e-05	3	10	229	32771
UNDER	GO:0009893	positive regulation of metabolic process	BIOLOGICAL_PROCESS	0.0184866	9.56428e-05	2	2060	230	30721
UNDER	GO:0048522	positive regulation of cellular process	BIOLOGICAL_PROCESS	0.0184866	9.699e-05	8	3501	224	29280
UNDER	GO:0046483	heterocycle metabolic process	BIOLOGICAL_PROCESS	0.0213899	0.000114157	16	5105	216	27676
UNDER	GO:0008283	cell population proliferation	BIOLOGICAL_PROCESS	0.0240226	0.00013038	6	3021	226	29760
UNDER	GO:0044237	cellular metabolic process	BIOLOGICAL_PROCESS	0.0248145	0.000139192	41	9418	191	23363
UNDER	GO:0022402	cell cycle process	BIOLOGICAL_PROCESS	0.0248145	0.000139206	0	1325	232	31456
UNDER	GO:0006468	protein phosphorylation	BIOLOGICAL_PROCESS	0.0248145	0.000141412	0	1333	232	31448
OVER	GO:0008609	alkylglycerone-phosphate synthase activity	MOLECULAR_FUNCTION	0.0249881	0.000146839	2	1	230	32780
UNDER	GO:0009887	animal organ morphogenesis	BIOLOGICAL_PROCESS	0.0249881	0.000146922	4	2496	228	30285
UNDER	GO:0080090	regulation of primary metabolic process	BIOLOGICAL_PROCESS	0.0266603	0.000159166	12	4232	220	28549
UNDER	GO:0030182	neuron differentiation	BIOLOGICAL_PROCESS	0.0267354	0.000164205	5	2706	227	30075
UNDER	GO:1901360	organic cyclic compound metabolic process	BIOLOGICAL_PROCESS	0.0267354	0.000164451	18	5358	214	27423
UNDER	GO:0019222	regulation of metabolic process	BIOLOGICAL_PROCESS	0.0271282	0.000169321	15	4821	217	27960
OVER	GO:0004497	monooxygenase activity	MOLECULAR_FUNCTION	0.0279399	0.000176915	9	271	223	32510
UNDER	GO:0010604	positive regulation of macromolecule metabolic process	BIOLOGICAL_PROCESS	0.0303874	0.000195161	2	1929	230	30852
UNDER	GO:0010467	gene expression	BIOLOGICAL_PROCESS	0.0314469	0.00020481	16	4942	216	27839
UNDER	GO:0051239	regulation of multicellular organismal process	BIOLOGICAL_PROCESS	0.0319783	0.000211713	4	2450	228	30331
OVER	GO:0033212	iron import into cell	BIOLOGICAL_PROCESS	0.0319783	0.000216606	3	14	229	32767
UNDER	GO:0051171	regulation of nitrogen compound metabolic process	BIOLOGICAL_PROCESS	0.0319783	0.000216949	12	4175	220	28606
UNDER	GO:0007154	cell communication	BIOLOGICAL_PROCESS	0.0333718	0.000229422	20	5702	212	27079
UNDER	GO:0006725	cellular aromatic compound metabolic process	BIOLOGICAL_PROCESS	0.0419157	0.00029195	18	5254	214	27527
	GO:0065008	regulation of biological quality	BIOLOGICAL_PROCESS	0.050567	0.000356782	6	2845	226	29936
	GO:0007157	heterophilic cell-cell adhesion via plasma membrane cell adhesion molecules	BIOLOGICAL_PROCESS	0.054983	0.000392913	4	45	228	32736
	GO:0023052	signaling	BIOLOGICAL_PROCESS	0.0551722	0.000399256	20	5537	212	27244
	GO:0031325	positive regulation of cellular metabolic process	BIOLOGICAL_PROCESS	0.0559675	0.000410074	2	1820	230	30961
	GO:0070727	cellular macromolecule localization	BIOLOGICAL_PROCESS	0.0561737	0.000416666	2	1829	230	30952
	GO:0032989	cellular component morphogenesis	BIOLOGICAL_PROCESS	0.0575137	0.000431808	4	2345	228	30436
	GO:0018130	heterocycle biosynthetic process	BIOLOGICAL_PROCESS	0.0606496	0.000468719	9	3390	223	29391
	GO:1901503	ether biosynthetic process	BIOLOGICAL_PROCESS	0.0606496	0.000484932	2	3	230	32778
	GO:0046485	ether lipid metabolic process	BIOLOGICAL_PROCESS	0.0606496	0.000484932	2	3	230	32778
	GO:0046504	glycerol ether biosynthetic process	BIOLOGICAL_PROCESS	0.0606496	0.000484932	2	3	230	32778
	GO:0008611	ether lipid biosynthetic process	BIOLOGICAL_PROCESS	0.0606496	0.000484932	2	3	230	32778
	GO:0045595	regulation of cell differentiation	BIOLOGICAL_PROCESS	0.0606496	0.000488269	0	1182	232	31599
	GO:0016301	kinase activity	MOLECULAR_FUNCTION	0.0607842	0.000494851	0	1186	232	31595
	GO:0097159	organic cyclic compound binding	MOLECULAR_FUNCTION	0.060826	0.000500694	26	6560	206	26221
	GO:0000902	cell morphogenesis	BIOLOGICAL_PROCESS	0.0637231	0.000530305	3	2064	229	30717
	GO:0033043	regulation of organelle organization	BIOLOGICAL_PROCESS	0.08091	0.000680654	0	1086	232	31695
	GO:0006826	iron ion transport	BIOLOGICAL_PROCESS	0.081791	0.000702863	3	22	229	32759
	GO:0006879	intracellular iron ion homeostasis	BIOLOGICAL_PROCESS	0.081791	0.000702863	3	22	229	32759
	GO:0007010	cytoskeleton organization	BIOLOGICAL_PROCESS	0.0831449	0.000724748	3	1981	229	30800
	GO:0060255	regulation of macromolecule metabolic process	BIOLOGICAL_PROCESS	0.0831449	0.000729539	15	4517	217	28264
	GO:0020037	heme binding	MOLECULAR_FUNCTION	0.0875566	0.000776169	8	267	224	32514
	GO:0046906	tetrapyrrole binding	MOLECULAR_FUNCTION	0.0887297	0.000794594	8	268	224	32513
	GO:0035556	intracellular signal transduction	BIOLOGICAL_PROCESS	0.0908493	0.000821794	4	2197	228	30584
	GO:0002165	instar larval or pupal development	BIOLOGICAL_PROCESS	0.0920748	0.000841208	2	1700	230	31081
	GO:0034654	nucleobase-containing compound biosynthetic process	BIOLOGICAL_PROCESS	0.0938753	0.000866149	9	3268	223	29513
	GO:0009790	embryo development	BIOLOGICAL_PROCESS	0.0944937	0.000880403	2	1725	230	31056
	GO:0003006	developmental process involved in reproduction	BIOLOGICAL_PROCESS	0.095993	0.000903055	5	2438	227	30343
	GO:0006796	phosphate-containing compound metabolic process	BIOLOGICAL_PROCESS	0.0960186	0.000911982	6	2616	226	30165
	GO:0097384	cellular lipid biosynthetic process	BIOLOGICAL_PROCESS	0.102932	0.00100894	2	5	230	32776
	GO:0005618	cell wall	CELLULAR_COMPONENT	0.102932	0.00100894	2	5	230	32776
	GO:0000785	chromatin	CELLULAR_COMPONENT	0.102932	0.00101485	0	1028	232	31753
	GO:0006396	RNA processing	BIOLOGICAL_PROCESS	0.102932	0.00101489	0	1034	232	31747
	GO:0032993	protein-DNA complex	CELLULAR_COMPONENT	0.103108	0.00102595	0	1048	232	31733
	GO:0044085	cellular component biogenesis	BIOLOGICAL_PROCESS	0.103268	0.00103689	11	3618	221	29163
	GO:0043153	entrainment of circadian clock by photoperiod	BIOLOGICAL_PROCESS	0.107959	0.00109375	3	26	229	32755
	GO:1901362	organic cyclic compound biosynthetic process	BIOLOGICAL_PROCESS	0.110467	0.00112915	10	3457	222	29324
	GO:0048609	multicellular organismal reproductive process	BIOLOGICAL_PROCESS	0.11861	0.00122312	5	2337	227	30444
	GO:0008104	protein localization	BIOLOGICAL_PROCESS	0.119767	0.0012469	2	1663	230	31118
	GO:0016772	transferase activity, transferring phosphorus-containing groups	MOLECULAR_FUNCTION	0.119767	0.00126717	1	1355	231	31426
	GO:0019953	sexual reproduction	BIOLOGICAL_PROCESS	0.119767	0.00126755	5	2387	227	30394
	GO:0006662	glycerol ether metabolic process	BIOLOGICAL_PROCESS	0.124394	0.00133902	2	6	230	32775
	GO:0018904	ether metabolic process	BIOLOGICAL_PROCESS	0.124394	0.00133902	2	6	230	32775
	GO:0044249	cellular biosynthetic process	BIOLOGICAL_PROCESS	0.129479	0.00140548	26	6323	206	26458
	GO:0007444	imaginal disc development	BIOLOGICAL_PROCESS	0.131585	0.00144024	3	1855	229	30926
	GO:0051716	cellular response to stimulus	BIOLOGICAL_PROCESS	0.132424	0.00146301	24	5937	208	26844
	GO:2000026	regulation of multicellular organismal development	BIOLOGICAL_PROCESS	0.132424	0.00147337	3	1878	229	30903
	GO:0019438	aromatic compound biosynthetic process	BIOLOGICAL_PROCESS	0.1331	0.00149294	10	3375	222	29406
	GO:0016765	transferase activity, transferring alkyl or aryl (other than methyl) groups	MOLECULAR_FUNCTION	0.134044	0.00151564	4	66	228	32715
	GO:0060284	regulation of cell development	BIOLOGICAL_PROCESS	0.134374	0.00153154	0	995	232	31786
	GO:0009888	tissue development	BIOLOGICAL_PROCESS	0.140693	0.00161628	4	2087	228	30694
	GO:0019219	regulation of nucleobase-containing compound metabolic process	BIOLOGICAL_PROCESS	0.14308	0.00165665	8	2937	224	29844
	GO:0048666	neuron development	BIOLOGICAL_PROCESS	0.143516	0.0016992	5	2299	227	30482
	GO:0007276	gamete generation	BIOLOGICAL_PROCESS	0.143516	0.00170361	5	2303	227	30478
	GO:0006568	tryptophan metabolic process	BIOLOGICAL_PROCESS	0.143516	0.00171363	2	7	230	32774
	GO:0006586	indolalkylamine metabolic process	BIOLOGICAL_PROCESS	0.143516	0.00171363	2	7	230	32774
	GO:0009072	aromatic amino acid metabolic process	BIOLOGICAL_PROCESS	0.143557	0.0017455	3	31	229	32750
	GO:0070013	intracellular organelle lumen	CELLULAR_COMPONENT	0.143557	0.00177491	2	1604	230	31177
	GO:0031974	membrane-enclosed lumen	CELLULAR_COMPONENT	0.143557	0.00177491	2	1604	230	31177
	GO:0043233	organelle lumen	CELLULAR_COMPONENT	0.143557	0.00177491	2	1604	230	31177
	GO:0032501	multicellular organismal process	BIOLOGICAL_PROCESS	0.143557	0.00177905	42	8864	190	23917
	GO:0071705	nitrogen compound transport	BIOLOGICAL_PROCESS	0.147388	0.00183985	1	1298	231	31483
	GO:0005737	cytoplasm	CELLULAR_COMPONENT	0.156537	0.00196822	36	7854	196	24927
	GO:0007165	signal transduction	BIOLOGICAL_PROCESS	0.15665	0.00198381	18	4787	214	27994
	GO:0022414	reproductive process	BIOLOGICAL_PROCESS	0.169183	0.00215783	9	3118	223	29663
	GO:0051252	regulation of RNA metabolic process	BIOLOGICAL_PROCESS	0.171562	0.0022435	8	2885	224	29896
	GO:0044877	protein-containing complex binding	MOLECULAR_FUNCTION	0.171562	0.00224989	0	923	232	31858
	GO:0043604	amide biosynthetic process	BIOLOGICAL_PROCESS	0.171562	0.00225025	0	919	232	31862
	GO:0022603	regulation of anatomical structure morphogenesis	BIOLOGICAL_PROCESS	0.171562	0.00225025	0	919	232	31862
	GO:0051641	cellular localization	BIOLOGICAL_PROCESS	0.172543	0.00227873	8	2906	224	29875
	GO:0120036	plasma membrane bounded cell projection organization	BIOLOGICAL_PROCESS	0.175327	0.00233135	5	2224	227	30557
	GO:0030030	cell projection organization	BIOLOGICAL_PROCESS	0.177426	0.0023753	5	2256	227	30525
	GO:0022412	cellular process involved in reproduction in multicellular organism	BIOLOGICAL_PROCESS	0.178244	0.00240238	5	2265	227	30516
	GO:0048707	instar larval or pupal morphogenesis	BIOLOGICAL_PROCESS	0.178624	0.00242366	2	1504	230	31277
	GO:0009886	post-embryonic animal morphogenesis	BIOLOGICAL_PROCESS	0.179102	0.00244895	2	1525	230	31256
	GO:0007423	sensory organ development	BIOLOGICAL_PROCESS	0.179102	0.00246256	2	1530	230	31251
	GO:0048646	anatomical structure formation involved in morphogenesis	BIOLOGICAL_PROCESS	0.183253	0.0025362	2	1548	230	31233
	GO:0009074	aromatic amino acid family catabolic process	BIOLOGICAL_PROCESS	0.18529	0.00259388	2	9	230	32772
	GO:0080019	alcohol-forming very long-chain fatty acyl-CoA reductase activity	MOLECULAR_FUNCTION	0.18529	0.00259791	3	36	229	32745
	GO:0019899	enzyme binding	MOLECULAR_FUNCTION	0.185651	0.00263142	1	1224	231	31557
	GO:0016705	oxidoreductase activity, acting on paired donors, with incorporation or reduction of molecular oxygen	MOLECULAR_FUNCTION	0.185651	0.00263656	8	326	224	32455
	GO:0030414	peptidase inhibitor activity	MOLECULAR_FUNCTION	0.190011	0.00271567	5	130	227	32651
	GO:0009881	photoreceptor activity	MOLECULAR_FUNCTION	0.19427	0.00279411	3	37	229	32744
	GO:1901566	organonitrogen compound biosynthetic process	BIOLOGICAL_PROCESS	0.200359	0.00292829	3	1765	229	31016
	GO:0031175	neuron projection development	BIOLOGICAL_PROCESS	0.200359	0.00294234	3	1768	229	31013
	GO:0031326	regulation of cellular biosynthetic process	BIOLOGICAL_PROCESS	0.200359	0.00297104	12	3614	220	29167
	GO:0009889	regulation of biosynthetic process	BIOLOGICAL_PROCESS	0.200359	0.00297765	12	3619	220	29162
	GO:0044238	primary metabolic process	BIOLOGICAL_PROCESS	0.200359	0.00300656	54	10622	178	22159
	GO:0032774	RNA biosynthetic process	BIOLOGICAL_PROCESS	0.200359	0.00300753	8	2801	224	29980
	GO:0006351	DNA-templated transcription	BIOLOGICAL_PROCESS	0.200359	0.00300856	8	2799	224	29982
	GO:0009791	post-embryonic development	BIOLOGICAL_PROCESS	0.203877	0.00309769	4	1956	228	30825
	GO:0016722	oxidoreductase activity, acting on metal ions	MOLECULAR_FUNCTION	0.203877	0.00309827	2	10	230	32771
	GO:0009636	response to toxic substance	BIOLOGICAL_PROCESS	0.20853	0.00318783	10	494	222	32287
	GO:0009648	photoperiodism	BIOLOGICAL_PROCESS	0.20896	0.00321332	3	39	229	32742
	GO:0048523	negative regulation of cellular process	BIOLOGICAL_PROCESS	0.209846	0.00324592	11	3395	221	29386
	GO:0006011	UDP-glucose metabolic process	BIOLOGICAL_PROCESS	0.234255	0.00364468	2	11	230	32770
	GO:1901576	organic substance biosynthetic process	BIOLOGICAL_PROCESS	0.240072	0.00375689	29	6543	203	26238
	GO:0007017	microtubule-based process	BIOLOGICAL_PROCESS	0.243414	0.00383121	1	1177	231	31604
	GO:0008092	cytoskeletal protein binding	MOLECULAR_FUNCTION	0.244684	0.00387334	1	1187	231	31594
	GO:0010468	regulation of gene expression	BIOLOGICAL_PROCESS	0.244765	0.00389676	12	3545	220	29236
	GO:0010556	regulation of macromolecule biosynthetic process	BIOLOGICAL_PROCESS	0.244987	0.00392245	12	3561	220	29220
	GO:0032990	cell part morphogenesis	BIOLOGICAL_PROCESS	0.247456	0.00398437	3	1674	229	31107
	GO:0007601	visual perception	BIOLOGICAL_PROCESS	0.262973	0.00425799	4	89	228	32692
	GO:0022607	cellular component assembly	BIOLOGICAL_PROCESS	0.265656	0.00432547	11	3355	221	29426
	GO:0043933	protein-containing complex organization	BIOLOGICAL_PROCESS	0.266132	0.00435729	6	2319	226	30462
	GO:0061134	peptidase regulator activity	MOLECULAR_FUNCTION	0.289032	0.00475837	5	149	227	32632
	GO:0012501	programmed cell death	BIOLOGICAL_PROCESS	0.297209	0.00497891	0	812	232	31969
	GO:0051174	regulation of phosphorus metabolic process	BIOLOGICAL_PROCESS	0.297209	0.00497912	0	811	232	31970
	GO:0019220	regulation of phosphate metabolic process	BIOLOGICAL_PROCESS	0.297209	0.00497912	0	811	232	31970
	GO:0008219	cell death	BIOLOGICAL_PROCESS	0.297209	0.00500053	0	823	232	31958
	GO:0043043	peptide biosynthetic process	BIOLOGICAL_PROCESS	0.305393	0.00516585	0	844	232	31937
	GO:0071704	organic substance metabolic process	BIOLOGICAL_PROCESS	0.307204	0.0053246	59	11182	173	21599
	GO:0004672	protein kinase activity	MOLECULAR_FUNCTION	0.307204	0.00540415	0	860	232	31921
	GO:0098711	iron ion import across plasma membrane	BIOLOGICAL_PROCESS	0.307204	0.00552994	2	14	230	32767
	GO:0097577	sequestering of iron ion	BIOLOGICAL_PROCESS	0.307204	0.00552994	2	14	230	32767
	GO:0008043	intracellular ferritin complex	CELLULAR_COMPONENT	0.307204	0.00552994	2	14	230	32767
	GO:0061687	detoxification of inorganic compound	BIOLOGICAL_PROCESS	0.307204	0.00552994	2	14	230	32767
	GO:0006880	intracellular sequestering of iron ion	BIOLOGICAL_PROCESS	0.307204	0.00552994	2	14	230	32767
	GO:0010025	wax biosynthetic process	BIOLOGICAL_PROCESS	0.307204	0.00552994	2	14	230	32767
	GO:0010166	wax metabolic process	BIOLOGICAL_PROCESS	0.307204	0.00552994	2	14	230	32767
	GO:0051238	sequestering of metal ion	BIOLOGICAL_PROCESS	0.307204	0.00552994	2	14	230	32767
	GO:0070288	ferritin complex	CELLULAR_COMPONENT	0.307204	0.00552994	2	14	230	32767
	GO:1990461	detoxification of iron ion	BIOLOGICAL_PROCESS	0.307204	0.00552994	2	14	230	32767
	GO:0007389	pattern specification process	BIOLOGICAL_PROCESS	0.310567	0.00561858	3	1633	229	31148
	GO:0048667	cell morphogenesis involved in neuron differentiation	BIOLOGICAL_PROCESS	0.311755	0.00567236	3	1642	229	31139
	GO:0140513	nuclear protein-containing complex	CELLULAR_COMPONENT	0.311755	0.00574899	1	1146	231	31635
	GO:0048812	neuron projection morphogenesis	BIOLOGICAL_PROCESS	0.311755	0.00576194	3	1653	229	31128
	GO:0120039	plasma membrane bounded cell projection morphogenesis	BIOLOGICAL_PROCESS	0.311755	0.00578107	3	1655	229	31126
	GO:0048858	cell projection morphogenesis	BIOLOGICAL_PROCESS	0.311755	0.00578107	3	1655	229	31126
	GO:0003723	RNA binding	MOLECULAR_FUNCTION	0.313518	0.00584212	1	1153	231	31628
	GO:0008152	metabolic process	BIOLOGICAL_PROCESS	0.313779	0.00587537	63	11769	169	21012
	GO:0060429	epithelium development	BIOLOGICAL_PROCESS	0.315959	0.00594478	4	1849	228	30932
	GO:0009649	entrainment of circadian clock	BIOLOGICAL_PROCESS	0.32777	0.00619665	3	50	229	32731
	GO:0042430	indole-containing compound metabolic process	BIOLOGICAL_PROCESS	0.328407	0.00623839	2	15	230	32766
	GO:1901681	sulfur compound binding	MOLECULAR_FUNCTION	0.330977	0.00631716	4	100	228	32681
	GO:0009058	biosynthetic process	BIOLOGICAL_PROCESS	0.331859	0.006364	30	6568	202	26213
	GO:0005856	cytoskeleton	CELLULAR_COMPONENT	0.347049	0.006937	2	1341	230	31440
	GO:0031328	positive regulation of cellular biosynthetic process	BIOLOGICAL_PROCESS	0.347049	0.00698227	2	1351	230	31430
	GO:0009891	positive regulation of biosynthetic process	BIOLOGICAL_PROCESS	0.347049	0.00698227	2	1351	230	31430
	GO:0010039	response to iron ion	BIOLOGICAL_PROCESS	0.347049	0.00698587	2	16	230	32765
	GO:0008199	ferric iron binding	MOLECULAR_FUNCTION	0.347049	0.00698587	2	16	230	32765
	GO:0004061	arylformamidase activity	MOLECULAR_FUNCTION	0.347049	0.00702753	1	0	231	32781
	GO:0009449	gamma-aminobutyric acid biosynthetic process	BIOLOGICAL_PROCESS	0.347049	0.00702753	1	0	231	32781
	GO:0033215	reductive iron assimilation	BIOLOGICAL_PROCESS	0.347049	0.00702753	1	0	231	32781
	GO:0036081	extracellular ammonia-gated monoatomic ion channel activity	MOLECULAR_FUNCTION	0.347049	0.00702753	1	0	231	32781
	GO:1905862	ferroxidase complex	CELLULAR_COMPONENT	0.347049	0.00702753	1	0	231	32781
	GO:0033573	high-affinity iron permease complex	CELLULAR_COMPONENT	0.347049	0.00702753	1	0	231	32781
	GO:0007560	imaginal disc morphogenesis	BIOLOGICAL_PROCESS	0.347049	0.00703202	2	1358	230	31423
	GO:2001141	regulation of RNA biosynthetic process	BIOLOGICAL_PROCESS	0.349353	0.00716148	8	2626	224	30155
	GO:0006355	regulation of DNA-templated transcription	BIOLOGICAL_PROCESS	0.349353	0.00716148	8	2626	224	30155
	GO:0006793	phosphorus metabolic process	BIOLOGICAL_PROCESS	0.349353	0.00717351	8	2635	224	30146
	GO:0048583	regulation of response to stimulus	BIOLOGICAL_PROCESS	0.3512	0.00724321	8	2654	224	30127
	GO:0043085	positive regulation of catalytic activity	BIOLOGICAL_PROCESS	0.355904	0.00740318	0	757	232	32024
	GO:0090066	regulation of anatomical structure size	BIOLOGICAL_PROCESS	0.355904	0.0074046	0	755	232	32026
	GO:0016903	oxidoreductase activity, acting on the aldehyde or oxo group of donors	MOLECULAR_FUNCTION	0.367447	0.00767799	4	106	228	32675
	GO:0046907	intracellular transport	BIOLOGICAL_PROCESS	0.369785	0.00776029	3	1563	229	31218
	GO:0050896	response to stimulus	BIOLOGICAL_PROCESS	0.372373	0.0078483	37	7605	195	25176
	GO:0051254	positive regulation of RNA metabolic process	BIOLOGICAL_PROCESS	0.374963	0.00794818	1	1055	231	31726
	GO:0000278	mitotic cell cycle	BIOLOGICAL_PROCESS	0.374963	0.00797072	1	1061	231	31720
	GO:1902531	regulation of intracellular signal transduction	BIOLOGICAL_PROCESS	0.3755	0.00801609	1	1068	231	31713
	GO:0033036	macromolecule localization	BIOLOGICAL_PROCESS	0.379979	0.00814609	6	2240	226	30541
	GO:0045935	positive regulation of nucleobase-containing compound metabolic process	BIOLOGICAL_PROCESS	0.385247	0.00829387	1	1090	231	31691
	GO:0042127	regulation of cell population proliferation	BIOLOGICAL_PROCESS	0.391666	0.00846749	1	1099	231	31682
	GO:0035336	long-chain fatty-acyl-CoA metabolic process	BIOLOGICAL_PROCESS	0.394292	0.0085956	2	18	230	32763
	GO:0034755	iron ion transmembrane transport	BIOLOGICAL_PROCESS	0.394292	0.0085956	2	18	230	32763
	GO:0050953	sensory perception of light stimulus	BIOLOGICAL_PROCESS	0.40881	0.00894908	4	111	228	32670
	GO:0043052	thermotaxis	BIOLOGICAL_PROCESS	0.415715	0.00913784	3	58	229	32723
	GO:0050884	neuromuscular process controlling posture	BIOLOGICAL_PROCESS	0.427483	0.00945672	2	19	230	32762
	GO:1901605	alpha-amino acid metabolic process	BIOLOGICAL_PROCESS	0.427483	0.00947383	5	177	227	32604
	GO:0010628	positive regulation of gene expression	BIOLOGICAL_PROCESS	0.438959	0.00976787	2	1270	230	31511
	GO:0010557	positive regulation of macromolecule biosynthetic process	BIOLOGICAL_PROCESS	0.44113	0.00985609	2	1294	230	31487
	GO:0016747	acyltransferase activity, transferring groups other than amino-acyl groups	MOLECULAR_FUNCTION	0.444736	0.00998828	7	329	225	32452
	GO:0031981	nuclear lumen	CELLULAR_COMPONENT	0.444736	0.0100171	2	1308	230	31473
	GO:0008270	zinc ion binding	MOLECULAR_FUNCTION	0.475165	0.0107455	3	1499	229	31282
	GO:0003002	regionalization	BIOLOGICAL_PROCESS	0.484226	0.0109985	3	1529	229	31252
	GO:0007281	germ cell development	BIOLOGICAL_PROCESS	0.484226	0.011038	5	1932	227	30849
	GO:0009225	nucleotide-sugar metabolic process	BIOLOGICAL_PROCESS	0.492786	0.0112887	2	21	230	32760
	GO:0006412	translation	BIOLOGICAL_PROCESS	0.492786	0.0113223	0	731	232	32050
	GO:0050767	regulation of neurogenesis	BIOLOGICAL_PROCESS	0.492857	0.0113685	0	733	232	32048
	GO:1903047	mitotic cell cycle process	BIOLOGICAL_PROCESS	0.496525	0.011498	0	738	232	32043
	GO:0015630	microtubule cytoskeleton	CELLULAR_COMPONENT	0.503344	0.011713	0	745	232	32036
	GO:0016071	mRNA metabolic process	BIOLOGICAL_PROCESS	0.503344	0.011747	0	746	232	32035
	GO:0000041	transition metal ion transport	BIOLOGICAL_PROCESS	0.507335	0.011886	4	121	228	32660
	GO:0016773	phosphotransferase activity, alcohol group as acceptor	MOLECULAR_FUNCTION	0.512111	0.0120442	1	1038	231	31743
	GO:0004866	endopeptidase inhibitor activity	MOLECULAR_FUNCTION	0.515491	0.0122097	4	122	228	32659
	GO:0030312	external encapsulating structure	CELLULAR_COMPONENT	0.515491	0.012217	6	263	226	32518
	GO:0008236	serine-type peptidase activity	MOLECULAR_FUNCTION	0.517108	0.0123021	9	515	223	32266
	GO:0051346	negative regulation of hydrolase activity	BIOLOGICAL_PROCESS	0.523012	0.012539	4	123	228	32658
	GO:0045861	negative regulation of proteolysis	BIOLOGICAL_PROCESS	0.523012	0.012539	4	123	228	32658
	GO:0017171	serine hydrolase activity	MOLECULAR_FUNCTION	0.523012	0.0125845	9	517	223	32264
	GO:0009584	detection of visible light	BIOLOGICAL_PROCESS	0.533914	0.0132646	5	193	227	32588
	GO:0007600	sensory perception	BIOLOGICAL_PROCESS	0.533914	0.0135346	13	890	219	31891
	GO:0065003	protein-containing complex assembly	BIOLOGICAL_PROCESS	0.533914	0.0137373	2	1215	230	31566
	GO:0048729	tissue morphogenesis	BIOLOGICAL_PROCESS	0.533914	0.0137385	2	1217	230	31564
	GO:0033554	cellular response to stress	BIOLOGICAL_PROCESS	0.533914	0.0137419	2	1219	230	31562
	GO:0043546	molybdopterin cofactor binding	MOLECULAR_FUNCTION	0.533914	0.0140059	1	1	231	32780
	GO:2000010	positive regulation of protein localization to cell surface	BIOLOGICAL_PROCESS	0.533914	0.0140059	1	1	231	32780
	GO:0097344	Rix1 complex	CELLULAR_COMPONENT	0.533914	0.0140059	1	1	231	32780
	GO:0016539	intein-mediated protein splicing	BIOLOGICAL_PROCESS	0.533914	0.0140059	1	1	231	32780
	GO:0004855	xanthine oxidase activity	MOLECULAR_FUNCTION	0.533914	0.0140059	1	1	231	32780
	GO:0004838	L-tyrosine:2-oxoglutarate aminotransferase activity	MOLECULAR_FUNCTION	0.533914	0.0140059	1	1	231	32780
	GO:0002046	opsin binding	MOLECULAR_FUNCTION	0.533914	0.0140059	1	1	231	32780
	GO:0002032	desensitization of G protein-coupled receptor signaling pathway by arrestin	BIOLOGICAL_PROCESS	0.533914	0.0140059	1	1	231	32780
	GO:0002029	desensitization of G protein-coupled receptor signaling pathway	BIOLOGICAL_PROCESS	0.533914	0.0140059	1	1	231	32780
	GO:0014075	response to amine	BIOLOGICAL_PROCESS	0.533914	0.0140059	1	1	231	32780
	GO:0022401	negative adaptation of signaling pathway	BIOLOGICAL_PROCESS	0.533914	0.0140059	1	1	231	32780
	GO:0071418	cellular response to amine stimulus	BIOLOGICAL_PROCESS	0.533914	0.0140059	1	1	231	32780
	GO:0030908	protein splicing	BIOLOGICAL_PROCESS	0.533914	0.0140059	1	1	231	32780
	GO:0016727	oxidoreductase activity, acting on CH or CH2 groups, oxygen as acceptor	MOLECULAR_FUNCTION	0.533914	0.0140059	1	1	231	32780
	GO:0045744	negative regulation of G protein-coupled receptor signaling pathway	BIOLOGICAL_PROCESS	0.533914	0.0140059	1	1	231	32780
	GO:0021960	anterior commissure morphogenesis	BIOLOGICAL_PROCESS	0.533914	0.0140059	1	1	231	32780
	GO:0018293	protein-FAD linkage	BIOLOGICAL_PROCESS	0.533914	0.0140059	1	1	231	32780
	GO:0070547	L-tyrosine aminotransferase activity	MOLECULAR_FUNCTION	0.533914	0.0140059	1	1	231	32780
	GO:0019441	tryptophan catabolic process to kynurenine	BIOLOGICAL_PROCESS	0.533914	0.0140059	1	1	231	32780
	GO:0071824	protein-DNA complex organization	BIOLOGICAL_PROCESS	0.534828	0.0140782	2	1250	230	31531
	GO:0061135	endopeptidase regulator activity	MOLECULAR_FUNCTION	0.53703	0.0142707	4	128	228	32653
	GO:0098742	cell-cell adhesion via plasma-membrane adhesion molecules	BIOLOGICAL_PROCESS	0.53703	0.0143514	5	197	227	32584
	GO:0150063	visual system development	BIOLOGICAL_PROCESS	0.53703	0.0143791	2	1263	230	31518
	GO:0001654	eye development	BIOLOGICAL_PROCESS	0.53703	0.0143791	2	1263	230	31518
	GO:0048880	sensory system development	BIOLOGICAL_PROCESS	0.53703	0.0143791	2	1263	230	31518
	GO:0016028	rhabdomere	CELLULAR_COMPONENT	0.544719	0.0146342	4	129	228	32652
	GO:0009266	response to temperature stimulus	BIOLOGICAL_PROCESS	0.577297	0.0155617	7	360	225	32421
	GO:1901606	alpha-amino acid catabolic process	BIOLOGICAL_PROCESS	0.590189	0.0159626	3	72	229	32709
	GO:0007264	small GTPase mediated signal transduction	BIOLOGICAL_PROCESS	0.59762	0.0163631	0	646	232	32135
	GO:0006518	peptide metabolic process	BIOLOGICAL_PROCESS	0.59762	0.016426	1	939	231	31842
	GO:0061024	membrane organization	BIOLOGICAL_PROCESS	0.59762	0.0164344	0	659	232	32122
	GO:0043565	sequence-specific DNA binding	MOLECULAR_FUNCTION	0.59762	0.0164582	1	945	231	31836
	GO:0001932	regulation of protein phosphorylation	BIOLOGICAL_PROCESS	0.59762	0.0165735	0	667	232	32114
	GO:1902680	positive regulation of RNA biosynthetic process	BIOLOGICAL_PROCESS	0.59762	0.0165766	1	955	231	31826
	GO:0045893	positive regulation of DNA-templated transcription	BIOLOGICAL_PROCESS	0.59762	0.0165766	1	955	231	31826
	GO:0003690	double-stranded DNA binding	MOLECULAR_FUNCTION	0.59762	0.0165961	0	668	232	32113
	GO:0016620	oxidoreductase activity, acting on the aldehyde or oxo group of donors, NAD or NADP as acceptor	MOLECULAR_FUNCTION	0.614388	0.0171173	3	74	229	32707
	GO:0042325	regulation of phosphorylation	BIOLOGICAL_PROCESS	0.617674	0.0174802	0	692	232	32089
	GO:0004252	serine-type endopeptidase activity	MOLECULAR_FUNCTION	0.617674	0.0176189	8	457	224	32324
	GO:0035337	fatty-acyl-CoA metabolic process	BIOLOGICAL_PROCESS	0.617674	0.0176229	2	27	230	32754
	GO:0008198	ferrous iron binding	MOLECULAR_FUNCTION	0.617674	0.0176229	2	27	230	32754
	GO:0005938	cell cortex	CELLULAR_COMPONENT	0.617674	0.0176375	0	695	232	32086
	GO:0051247	positive regulation of protein metabolic process	BIOLOGICAL_PROCESS	0.617674	0.0176922	0	696	232	32085
	GO:0098659	inorganic cation import across plasma membrane	BIOLOGICAL_PROCESS	0.617674	0.0177117	3	75	229	32706
	GO:0009063	amino acid catabolic process	BIOLOGICAL_PROCESS	0.617674	0.0177117	3	75	229	32706
	GO:0099587	inorganic ion import across plasma membrane	BIOLOGICAL_PROCESS	0.617674	0.0177117	3	75	229	32706
	GO:0071949	FAD binding	MOLECULAR_FUNCTION	0.658249	0.0189347	3	77	229	32704
	GO:0007166	cell surface receptor signaling pathway	BIOLOGICAL_PROCESS	0.661452	0.0190867	6	2033	226	30748
	GO:0035107	appendage morphogenesis	BIOLOGICAL_PROCESS	0.663155	0.0192625	2	1156	230	31625
	GO:0002009	morphogenesis of an epithelium	BIOLOGICAL_PROCESS	0.663155	0.0193496	2	1172	230	31609
	GO:0048737	imaginal disc-derived appendage development	BIOLOGICAL_PROCESS	0.663155	0.0193613	2	1173	230	31608
	GO:0006325	chromatin organization	BIOLOGICAL_PROCESS	0.663155	0.0194011	2	1176	230	31605
	GO:0048736	appendage development	BIOLOGICAL_PROCESS	0.663155	0.0196042	2	1187	230	31594
	GO:0048749	compound eye development	BIOLOGICAL_PROCESS	0.663155	0.0197804	2	1194	230	31587
	GO:0007292	female gamete generation	BIOLOGICAL_PROCESS	0.663155	0.0201358	5	1826	227	30955
	GO:0015020	glucuronosyltransferase activity	MOLECULAR_FUNCTION	0.663155	0.0202034	3	79	229	32702
	GO:0051960	regulation of nervous system development	BIOLOGICAL_PROCESS	0.663155	0.020243	2	1208	230	31573
	GO:0007552	metamorphosis	BIOLOGICAL_PROCESS	0.663155	0.0206998	4	1611	228	31170
	GO:0047196	long-chain-alcohol O-fatty-acyltransferase activity	MOLECULAR_FUNCTION	0.663155	0.0209354	1	2	231	32779
	GO:2000008	regulation of protein localization to cell surface	BIOLOGICAL_PROCESS	0.663155	0.0209354	1	2	231	32779
	GO:0035232	germ cell attraction	BIOLOGICAL_PROCESS	0.663155	0.0209354	1	2	231	32779
	GO:2000257	regulation of protein activation cascade	BIOLOGICAL_PROCESS	0.663155	0.0209354	1	2	231	32779
	GO:2000266	regulation of blood coagulation, intrinsic pathway	BIOLOGICAL_PROCESS	0.663155	0.0209354	1	2	231	32779
	GO:0006569	tryptophan catabolic process	BIOLOGICAL_PROCESS	0.663155	0.0209354	1	2	231	32779
	GO:0017198	N-terminal peptidyl-serine acetylation	BIOLOGICAL_PROCESS	0.663155	0.0209354	1	2	231	32779
	GO:0072378	blood coagulation, fibrin clot formation	BIOLOGICAL_PROCESS	0.663155	0.0209354	1	2	231	32779
	GO:0004322	ferroxidase activity	MOLECULAR_FUNCTION	0.663155	0.0209354	1	2	231	32779
	GO:0032091	negative regulation of protein binding	BIOLOGICAL_PROCESS	0.663155	0.0209354	1	2	231	32779
	GO:1990190	peptide-glutamate-alpha-N-acetyltransferase activity	MOLECULAR_FUNCTION	0.663155	0.0209354	1	2	231	32779
	GO:1990189	peptide-serine-alpha-N-acetyltransferase activity	MOLECULAR_FUNCTION	0.663155	0.0209354	1	2	231	32779
	GO:0016971	flavin-dependent sulfhydryl oxidase activity	MOLECULAR_FUNCTION	0.663155	0.0209354	1	2	231	32779
	GO:0030920	peptidyl-serine acetylation	BIOLOGICAL_PROCESS	0.663155	0.0209354	1	2	231	32779
	GO:0009448	gamma-aminobutyric acid metabolic process	BIOLOGICAL_PROCESS	0.663155	0.0209354	1	2	231	32779
	GO:0034552	respiratory chain complex II assembly	BIOLOGICAL_PROCESS	0.663155	0.0209354	1	2	231	32779
	GO:0034553	mitochondrial respiratory chain complex II assembly	BIOLOGICAL_PROCESS	0.663155	0.0209354	1	2	231	32779
	GO:0016724	oxidoreductase activity, acting on metal ions, oxygen as acceptor	MOLECULAR_FUNCTION	0.663155	0.0209354	1	2	231	32779
	GO:0007597	blood coagulation, intrinsic pathway	BIOLOGICAL_PROCESS	0.663155	0.0209354	1	2	231	32779
	GO:0018002	N-terminal peptidyl-glutamic acid acetylation	BIOLOGICAL_PROCESS	0.663155	0.0209354	1	2	231	32779
	GO:0050918	positive chemotaxis	BIOLOGICAL_PROCESS	0.670743	0.0212356	2	30	230	32751
	GO:0140110	transcription regulator activity	MOLECULAR_FUNCTION	0.671335	0.0213151	3	1425	229	31356
	GO:0004867	serine-type endopeptidase inhibitor activity	MOLECULAR_FUNCTION	0.675796	0.0215179	3	81	229	32700
	GO:1901570	fatty acid derivative biosynthetic process	BIOLOGICAL_PROCESS	0.702984	0.0225025	2	31	230	32750
	GO:0004857	enzyme inhibitor activity	MOLECULAR_FUNCTION	0.702984	0.0225107	5	222	227	32559
	GO:0019538	protein metabolic process	BIOLOGICAL_PROCESS	0.726432	0.0233996	24	5187	208	27594
	GO:0015031	protein transport	BIOLOGICAL_PROCESS	0.726432	0.0235521	1	884	231	31897
	GO:0007163	establishment or maintenance of cell polarity	BIOLOGICAL_PROCESS	0.726432	0.0236239	1	891	231	31890
	GO:0005777	peroxisome	CELLULAR_COMPONENT	0.726432	0.0236501	4	150	228	32631
	GO:0042579	microbody	CELLULAR_COMPONENT	0.726432	0.0236501	4	150	228	32631
	GO:0007602	phototransduction	BIOLOGICAL_PROCESS	0.726432	0.0236559	5	225	227	32556
	GO:0009966	regulation of signal transduction	BIOLOGICAL_PROCESS	0.726814	0.0237692	7	2202	225	30579
	GO:0016709	oxidoreductase activity, acting on paired donors, with incorporation or reduction of molecular oxygen, NAD(P)H as one donor, and incorporation of one atom of oxygen	MOLECULAR_FUNCTION	0.726814	0.0237998	2	32	230	32749
	GO:0140678	molecular function inhibitor activity	MOLECULAR_FUNCTION	0.730017	0.0240458	5	226	227	32555
	GO:0045184	establishment of protein localization	BIOLOGICAL_PROCESS	0.730017	0.0241289	1	911	231	31870
	GO:0006508	proteolysis	BIOLOGICAL_PROCESS	0.730017	0.0241973	20	1684	212	31097
	GO:0098739	import across plasma membrane	BIOLOGICAL_PROCESS	0.730017	0.0242842	3	85	229	32696
	GO:0000226	microtubule cytoskeleton organization	BIOLOGICAL_PROCESS	0.730017	0.0243671	1	917	231	31864
	GO:0030695	GTPase regulator activity	MOLECULAR_FUNCTION	0.730017	0.0244329	0	604	232	32177
	GO:0006915	apoptotic process	BIOLOGICAL_PROCESS	0.730017	0.0244329	0	604	232	32177
	GO:0004674	protein serine/threonine kinase activity	MOLECULAR_FUNCTION	0.730017	0.0244329	0	604	232	32177
	GO:0060589	nucleoside-triphosphatase regulator activity	MOLECULAR_FUNCTION	0.733452	0.0246342	0	612	232	32169
	GO:0048232	male gamete generation	BIOLOGICAL_PROCESS	0.733452	0.0247742	0	616	232	32165
	GO:0061061	muscle structure development	BIOLOGICAL_PROCESS	0.733452	0.0247997	1	926	231	31855
	GO:0048813	dendrite morphogenesis	BIOLOGICAL_PROCESS	0.733452	0.0248133	0	617	232	32164
	GO:0050817	coagulation	BIOLOGICAL_PROCESS	0.738776	0.0251271	2	33	230	32748
	GO:0007599	hemostasis	BIOLOGICAL_PROCESS	0.738776	0.0251271	2	33	230	32748
	GO:1990837	sequence-specific double-stranded DNA binding	MOLECULAR_FUNCTION	0.743414	0.0253521	0	628	232	32153
	GO:0016358	dendrite development	BIOLOGICAL_PROCESS	0.765289	0.0261673	0	640	232	32141
	GO:0048477	oogenesis	BIOLOGICAL_PROCESS	0.780066	0.0267431	5	1735	227	31046
	GO:0004930	G protein-coupled receptor activity	MOLECULAR_FUNCTION	0.780485	0.0268459	6	316	226	32465
	GO:0008010	structural constituent of chitin-based larval cuticle	MOLECULAR_FUNCTION	0.780485	0.0272335	3	89	229	32692
	GO:0035120	post-embryonic appendage morphogenesis	BIOLOGICAL_PROCESS	0.780485	0.0274186	2	1130	230	31651
	GO:0035231	cytoneme assembly	BIOLOGICAL_PROCESS	0.780485	0.0278165	1	3	231	32778
	GO:0050818	regulation of coagulation	BIOLOGICAL_PROCESS	0.780485	0.0278165	1	3	231	32778
	GO:0006572	tyrosine catabolic process	BIOLOGICAL_PROCESS	0.780485	0.0278165	1	3	231	32778
	GO:0030193	regulation of blood coagulation	BIOLOGICAL_PROCESS	0.780485	0.0278165	1	3	231	32778
	GO:0030586	[methionine synthase] reductase activity	MOLECULAR_FUNCTION	0.780485	0.0278165	1	3	231	32778
	GO:0072376	protein activation cascade	BIOLOGICAL_PROCESS	0.780485	0.0278165	1	3	231	32778
	GO:1900046	regulation of hemostasis	BIOLOGICAL_PROCESS	0.780485	0.0278165	1	3	231	32778
	GO:0004351	glutamate decarboxylase activity	MOLECULAR_FUNCTION	0.780485	0.0278165	1	3	231	32778
	GO:0003399	cytoneme morphogenesis	BIOLOGICAL_PROCESS	0.780485	0.0278165	1	3	231	32778
	GO:0090528	smooth septate junction assembly	BIOLOGICAL_PROCESS	0.780485	0.0278165	1	3	231	32778
	GO:0048099	anterior/posterior lineage restriction, imaginal disc	BIOLOGICAL_PROCESS	0.780485	0.0278165	1	3	231	32778
	GO:0007596	blood coagulation	BIOLOGICAL_PROCESS	0.780485	0.0278165	1	3	231	32778
	GO:0035114	imaginal disc-derived appendage morphogenesis	BIOLOGICAL_PROCESS	0.787114	0.0281942	2	1149	230	31632
	GO:0061564	axon development	BIOLOGICAL_PROCESS	0.787114	0.0281951	3	1333	229	31448
	GO:0052547	regulation of peptidase activity	BIOLOGICAL_PROCESS	0.78946	0.0283506	4	159	228	32622
	GO:0035220	wing disc development	BIOLOGICAL_PROCESS	0.793434	0.0285651	3	1349	229	31432
	GO:0022900	electron transport chain	BIOLOGICAL_PROCESS	0.800855	0.0289047	4	160	228	32621
	GO:0004364	glutathione transferase activity	MOLECULAR_FUNCTION	0.80934	0.0292841	2	36	230	32745
	GO:0044092	negative regulation of molecular function	BIOLOGICAL_PROCESS	0.852116	0.030909	6	327	226	32454
	GO:0016407	acetyltransferase activity	MOLECULAR_FUNCTION	0.857352	0.0311764	3	94	229	32687
	GO:0050660	flavin adenine dinucleotide binding	MOLECULAR_FUNCTION	0.871547	0.0317715	4	165	228	32616
	GO:0010466	negative regulation of peptidase activity	BIOLOGICAL_PROCESS	0.873456	0.031999	3	95	229	32686
	GO:0010951	negative regulation of endopeptidase activity	BIOLOGICAL_PROCESS	0.873456	0.031999	3	95	229	32686
	GO:0042886	amide transport	BIOLOGICAL_PROCESS	0.907698	0.03366	1	825	231	31956
	GO:0031399	regulation of protein modification process	BIOLOGICAL_PROCESS	0.907698	0.0336752	1	827	231	31954
	GO:1901568	fatty acid derivative metabolic process	BIOLOGICAL_PROCESS	0.907698	0.0336941	2	39	230	32742
	GO:0000003	reproduction	BIOLOGICAL_PROCESS	0.907698	0.033716	13	3179	219	29602
	GO:1990904	ribonucleoprotein complex	CELLULAR_COMPONENT	0.907698	0.0338421	1	837	231	31944
	GO:0051301	cell division	BIOLOGICAL_PROCESS	0.907698	0.0338421	1	837	231	31944
	GO:0009583	detection of light stimulus	BIOLOGICAL_PROCESS	0.907698	0.0341761	5	249	227	32532
	GO:0005119	smoothened binding	MOLECULAR_FUNCTION	0.907698	0.0346493	1	4	231	32777
	GO:0031415	NatA complex	CELLULAR_COMPONENT	0.907698	0.0346493	1	4	231	32777
	GO:0001555	oocyte growth	BIOLOGICAL_PROCESS	0.907698	0.0346493	1	4	231	32777
	GO:0043393	regulation of protein binding	BIOLOGICAL_PROCESS	0.907698	0.0346493	1	4	231	32777
	GO:0005787	signal peptidase complex	CELLULAR_COMPONENT	0.907698	0.0346493	1	4	231	32777
	GO:0034260	negative regulation of GTPase activity	BIOLOGICAL_PROCESS	0.907698	0.0346493	1	4	231	32777
	GO:0016972	thiol oxidase activity	MOLECULAR_FUNCTION	0.907698	0.0346493	1	4	231	32777
	GO:0016723	oxidoreductase activity, acting on metal ions, NAD or NADP as acceptor	MOLECULAR_FUNCTION	0.907698	0.0346493	1	4	231	32777
	GO:0021952	central nervous system projection neuron axonogenesis	BIOLOGICAL_PROCESS	0.907698	0.0346493	1	4	231	32777
	GO:0021537	telencephalon development	BIOLOGICAL_PROCESS	0.907698	0.0346493	1	4	231	32777
	GO:0097435	supramolecular fiber organization	BIOLOGICAL_PROCESS	0.912628	0.0349201	1	862	231	31919
	GO:0050905	neuromuscular process	BIOLOGICAL_PROCESS	0.918246	0.0352181	2	40	230	32741
	GO:0031267	small GTPase binding	MOLECULAR_FUNCTION	0.939646	0.0362237	0	543	232	32238
	GO:0005214	structural constituent of chitin-based cuticle	MOLECULAR_FUNCTION	0.939646	0.0362811	3	100	229	32681
	GO:0001709	cell fate determination	BIOLOGICAL_PROCESS	0.939646	0.0362939	0	547	232	32234
	GO:0032553	ribonucleotide binding	MOLECULAR_FUNCTION	0.940304	0.0364043	8	2246	224	30535
	GO:0000280	nuclear division	BIOLOGICAL_PROCESS	0.940713	0.036508	0	554	232	32227
	GO:0007309	oocyte axis specification	BIOLOGICAL_PROCESS	0.940713	0.0365904	0	556	232	32225
	GO:0007283	spermatogenesis	BIOLOGICAL_PROCESS	0.940887	0.0366822	0	558	232	32223
	GO:0043067	regulation of programmed cell death	BIOLOGICAL_PROCESS	0.942687	0.0368377	0	561	232	32220
	GO:0030036	actin cytoskeleton organization	BIOLOGICAL_PROCESS	0.955098	0.0374985	2	1044	230	31737
	GO:0007411	axon guidance	BIOLOGICAL_PROCESS	0.955098	0.0375219	2	1047	230	31734
	GO:0006259	DNA metabolic process	BIOLOGICAL_PROCESS	0.955098	0.0375886	0	572	232	32209
	GO:0007308	oocyte construction	BIOLOGICAL_PROCESS	0.955098	0.0378426	0	575	232	32206
	GO:0023051	regulation of signaling	BIOLOGICAL_PROCESS	0.955098	0.0378887	10	2622	222	30159
	GO:0006397	mRNA processing	BIOLOGICAL_PROCESS	0.955098	0.0379319	0	576	232	32205
	GO:0010646	regulation of cell communication	BIOLOGICAL_PROCESS	0.955098	0.0379352	10	2627	222	30154
	GO:0045165	cell fate commitment	BIOLOGICAL_PROCESS	0.955098	0.0380138	2	1068	230	31713
	GO:0097485	neuron projection guidance	BIOLOGICAL_PROCESS	0.955854	0.0381309	2	1071	230	31710
	GO:0005507	copper ion binding	MOLECULAR_FUNCTION	0.955854	0.0383446	2	42	230	32739
	GO:0048285	organelle fission	BIOLOGICAL_PROCESS	0.955854	0.0384137	0	581	232	32200
	GO:0051020	GTPase binding	MOLECULAR_FUNCTION	0.955854	0.0386227	0	583	232	32198
	GO:0007409	axonogenesis	BIOLOGICAL_PROCESS	0.955854	0.0386746	3	1280	229	31501
	GO:0030029	actin filament-based process	BIOLOGICAL_PROCESS	0.955854	0.0387155	2	1083	230	31698
	GO:0045664	regulation of neuron differentiation	BIOLOGICAL_PROCESS	0.955854	0.0387308	0	584	232	32197
	GO:0009894	regulation of catabolic process	BIOLOGICAL_PROCESS	0.955854	0.0388411	0	585	232	32196
	GO:0140640	catalytic activity, acting on a nucleic acid	MOLECULAR_FUNCTION	0.955854	0.0389538	0	586	232	32195
	GO:0044087	regulation of cellular component biogenesis	BIOLOGICAL_PROCESS	0.955854	0.0391425	2	1090	230	31691
	GO:0000976	transcription cis-regulatory region binding	MOLECULAR_FUNCTION	0.955854	0.0391862	0	588	232	32193
	GO:0001067	transcription regulatory region nucleic acid binding	MOLECULAR_FUNCTION	0.955854	0.0391862	0	588	232	32193
	GO:0050954	sensory perception of mechanical stimulus	BIOLOGICAL_PROCESS	0.955854	0.0392946	5	259	227	32522
	GO:0009055	electron transfer activity	MOLECULAR_FUNCTION	0.955854	0.0399079	3	104	229	32677
	GO:0010038	response to metal ion	BIOLOGICAL_PROCESS	0.955854	0.0399079	3	104	229	32677
	GO:0005351	carbohydrate:proton symporter activity	MOLECULAR_FUNCTION	0.955854	0.0399461	2	43	230	32738
	GO:0005355	glucose transmembrane transporter activity	MOLECULAR_FUNCTION	0.955854	0.0399461	2	43	230	32738
	GO:0005402	carbohydrate:monoatomic cation symporter activity	MOLECULAR_FUNCTION	0.955854	0.0399461	2	43	230	32738
	GO:0015149	hexose transmembrane transporter activity	MOLECULAR_FUNCTION	0.955854	0.0399461	2	43	230	32738
	GO:0015145	monosaccharide transmembrane transporter activity	MOLECULAR_FUNCTION	0.955854	0.0399461	2	43	230	32738
	GO:0046323	glucose import	BIOLOGICAL_PROCESS	0.955854	0.0399461	2	43	230	32738
	GO:1904659	glucose transmembrane transport	BIOLOGICAL_PROCESS	0.955854	0.0399461	2	43	230	32738
	GO:0042436	indole-containing compound catabolic process	BIOLOGICAL_PROCESS	0.971641	0.0414344	1	5	231	32776
	GO:0006525	arginine metabolic process	BIOLOGICAL_PROCESS	0.971641	0.0414344	1	5	231	32776
	GO:0060039	pericardium development	BIOLOGICAL_PROCESS	0.971641	0.0414344	1	5	231	32776
	GO:0004499	N,N-dimethylaniline monooxygenase activity	MOLECULAR_FUNCTION	0.971641	0.0414344	1	5	231	32776
	GO:0016340	calcium-dependent cell-matrix adhesion	BIOLOGICAL_PROCESS	0.971641	0.0414344	1	5	231	32776
	GO:0003344	pericardium morphogenesis	BIOLOGICAL_PROCESS	0.971641	0.0414344	1	5	231	32776
	GO:0016670	oxidoreductase activity, acting on a sulfur group of donors, oxygen as acceptor	MOLECULAR_FUNCTION	0.971641	0.0414344	1	5	231	32776
	GO:0008261	allatostatin receptor activity	MOLECULAR_FUNCTION	0.971641	0.0414344	1	5	231	32776
	GO:0006121	mitochondrial electron transport, succinate to ubiquinone	BIOLOGICAL_PROCESS	0.971641	0.0414344	1	5	231	32776
	GO:0008645	hexose transmembrane transport	BIOLOGICAL_PROCESS	0.971641	0.0415727	2	44	230	32737
	GO:0015749	monosaccharide transmembrane transport	BIOLOGICAL_PROCESS	0.971641	0.0415727	2	44	230	32737
	GO:0098754	detoxification	BIOLOGICAL_PROCESS	0.996908	0.0427439	3	107	229	32674
	GO:0015295	solute:proton symporter activity	MOLECULAR_FUNCTION	1	0.0432238	2	45	230	32736
	GO:0051604	protein maturation	BIOLOGICAL_PROCESS	1	0.0434816	6	356	226	32425
	GO:0007605	sensory perception of sound	BIOLOGICAL_PROCESS	1	0.0441411	4	184	228	32597
	GO:0006520	amino acid metabolic process	BIOLOGICAL_PROCESS	1	0.0448567	5	269	227	32512
	GO:0034219	carbohydrate transmembrane transport	BIOLOGICAL_PROCESS	1	0.044899	2	46	230	32735
	GO:0045465	R8 cell differentiation	BIOLOGICAL_PROCESS	1	0.044899	2	46	230	32735
	GO:0048519	negative regulation of biological process	BIOLOGICAL_PROCESS	1	0.0451326	16	3634	216	29147
	GO:0008061	chitin binding	MOLECULAR_FUNCTION	1	0.0455796	4	186	228	32595
	GO:0005920	smooth septate junction	CELLULAR_COMPONENT	1	0.0465979	2	47	230	32734
	GO:0043086	negative regulation of catalytic activity	BIOLOGICAL_PROCESS	1	0.0466125	5	272	227	32509
	GO:0007267	cell-cell signaling	BIOLOGICAL_PROCESS	1	0.0473147	5	1634	227	31147
	GO:0035639	purine ribonucleoside triphosphate binding	MOLECULAR_FUNCTION	1	0.0474416	8	2223	224	30558
	GO:0019752	carboxylic acid metabolic process	BIOLOGICAL_PROCESS	1	0.0475037	10	749	222	32032
	GO:0019842	vitamin binding	MOLECULAR_FUNCTION	1	0.0476888	3	112	229	32669
	GO:0032555	purine ribonucleotide binding	MOLECULAR_FUNCTION	1	0.0477779	8	2234	224	30547
	GO:0009880	embryonic pattern specification	BIOLOGICAL_PROCESS	1	0.0479891	1	765	231	32016
	GO:0051726	regulation of cell cycle	BIOLOGICAL_PROCESS	1	0.0481001	1	774	231	32007
	GO:0032504	multicellular organism reproduction	BIOLOGICAL_PROCESS	1	0.0481126	12	2922	220	29859
	GO:0047117	enoyl-[acyl-carrier-protein] reductase (NADPH, A-specific) activity	MOLECULAR_FUNCTION	1	0.048172	1	6	231	32775
	GO:1902222	erythrose 4-phosphate/phosphoenolpyruvate family amino acid catabolic process	BIOLOGICAL_PROCESS	1	0.048172	1	6	231	32775
	GO:1902221	erythrose 4-phosphate/phosphoenolpyruvate family amino acid metabolic process	BIOLOGICAL_PROCESS	1	0.048172	1	6	231	32775
	GO:0006558	L-phenylalanine metabolic process	BIOLOGICAL_PROCESS	1	0.048172	1	6	231	32775
	GO:0006559	L-phenylalanine catabolic process	BIOLOGICAL_PROCESS	1	0.048172	1	6	231	32775
	GO:0042537	benzene-containing compound metabolic process	BIOLOGICAL_PROCESS	1	0.048172	1	6	231	32775
	GO:0016295	myristoyl-[acyl-carrier-protein] hydrolase activity	MOLECULAR_FUNCTION	1	0.048172	1	6	231	32775
	GO:0016296	palmitoyl-[acyl-carrier-protein] hydrolase activity	MOLECULAR_FUNCTION	1	0.048172	1	6	231	32775
	GO:0016297	acyl-[acyl-carrier-protein] hydrolase activity	MOLECULAR_FUNCTION	1	0.048172	1	6	231	32775
	GO:0004313	[acyl-carrier-protein] S-acetyltransferase activity	MOLECULAR_FUNCTION	1	0.048172	1	6	231	32775
	GO:0004320	oleoyl-[acyl-carrier-protein] hydrolase activity	MOLECULAR_FUNCTION	1	0.048172	1	6	231	32775
	GO:0004317	(3R)-hydroxypalmitoyl-[acyl-carrier-protein] dehydratase activity	MOLECULAR_FUNCTION	1	0.048172	1	6	231	32775
	GO:0004316	3-oxoacyl-[acyl-carrier-protein] reductase (NADPH) activity	MOLECULAR_FUNCTION	1	0.048172	1	6	231	32775
	GO:0047451	(3R)-3-hydroxyoctanoyl-[acyl-carrier-protein] dehydratase activity	MOLECULAR_FUNCTION	1	0.048172	1	6	231	32775
	GO:0007196	adenylate cyclase-inhibiting G protein-coupled glutamate receptor signaling pathway	BIOLOGICAL_PROCESS	1	0.048172	1	6	231	32775
	GO:0019171	(3R)-hydroxyacyl-[acyl-carrier-protein] dehydratase activity	MOLECULAR_FUNCTION	1	0.048172	1	6	231	32775
	GO:0070189	kynurenine metabolic process	BIOLOGICAL_PROCESS	1	0.048172	1	6	231	32775
	GO:0016631	enoyl-[acyl-carrier-protein] reductase activity	MOLECULAR_FUNCTION	1	0.048172	1	6	231	32775
	GO:0008659	(3R)-hydroxymyristoyl-[acyl-carrier-protein] dehydratase activity	MOLECULAR_FUNCTION	1	0.048172	1	6	231	32775
	GO:0008693	(3R)-3-hydroxydecanoyl-[acyl-carrier-protein] dehydratase activity	MOLECULAR_FUNCTION	1	0.048172	1	6	231	32775
	GO:0051276	chromosome organization	BIOLOGICAL_PROCESS	1	0.0483381	1	782	231	31999
	GO:0051130	positive regulation of cellular component organization	BIOLOGICAL_PROCESS	1	0.0483381	1	782	231	31999
	GO:0099568	cytoplasmic region	CELLULAR_COMPONENT	1	0.0483381	1	782	231	31999
	GO:0048598	embryonic morphogenesis	BIOLOGICAL_PROCESS	1	0.0486532	1	789	231	31992
	GO:0015833	peptide transport	BIOLOGICAL_PROCESS	1	0.0491349	1	797	231	31984
	GO:0007417	central nervous system development	BIOLOGICAL_PROCESS	1	0.050008	1	808	231	31973
	GO:0018685	alkane 1-monooxygenase activity	MOLECULAR_FUNCTION	1	0.0500652	2	49	230	32732
	GO:0048252	lauric acid metabolic process	BIOLOGICAL_PROCESS	1	0.0500652	2	49	230	32732
	GO:0016713	oxidoreductase activity, acting on paired donors, with incorporation or reduction of molecular oxygen, reduced iron-sulfur protein as one donor, and incorporation of one atom of oxygen	MOLECULAR_FUNCTION	1	0.0500652	2	49	230	32732
	GO:0051791	medium-chain fatty acid metabolic process	BIOLOGICAL_PROCESS	1	0.0500652	2	49	230	32732
	GO:0048589	developmental growth	BIOLOGICAL_PROCESS	1	0.0501815	4	1407	228	31374
	GO:0051640	organelle localization	BIOLOGICAL_PROCESS	1	0.0502882	1	811	231	31970
	GO:0035282	segmentation	BIOLOGICAL_PROCESS	1	0.0505865	1	814	231	31967
	GO:0018193	peptidyl-amino acid modification	BIOLOGICAL_PROCESS	1	0.0505865	1	814	231	31967
	GO:0001745	compound eye morphogenesis	BIOLOGICAL_PROCESS	1	0.0520189	2	976	230	31805
	GO:0030855	epithelial cell differentiation	BIOLOGICAL_PROCESS	1	0.0522849	3	1210	229	31571
	GO:0007476	imaginal disc-derived wing morphogenesis	BIOLOGICAL_PROCESS	1	0.0527364	2	1010	230	31771
	GO:0051649	establishment of localization in cell	BIOLOGICAL_PROCESS	1	0.053178	7	2030	225	30751
	GO:0032879	regulation of localization	BIOLOGICAL_PROCESS	1	0.0532723	3	1235	229	31546
	GO:0017143	insecticide metabolic process	BIOLOGICAL_PROCESS	1	0.0536224	2	51	230	32730
	GO:0015144	carbohydrate transmembrane transporter activity	MOLECULAR_FUNCTION	1	0.0536224	2	51	230	32730
	GO:0046680	response to DDT	BIOLOGICAL_PROCESS	1	0.0536224	2	51	230	32730
	GO:0007160	cell-matrix adhesion	BIOLOGICAL_PROCESS	1	0.0536224	2	51	230	32730
	GO:0051119	sugar transmembrane transporter activity	MOLECULAR_FUNCTION	1	0.0536224	2	51	230	32730
	GO:0008289	lipid binding	MOLECULAR_FUNCTION	1	0.0538765	0	482	232	32299
	GO:0031344	regulation of cell projection organization	BIOLOGICAL_PROCESS	1	0.0538796	0	481	232	32300
	GO:0000786	nucleosome	CELLULAR_COMPONENT	1	0.0538796	0	481	232	32300
	GO:0120035	regulation of plasma membrane bounded cell projection organization	BIOLOGICAL_PROCESS	1	0.0538862	0	480	232	32301
	GO:0042981	regulation of apoptotic process	BIOLOGICAL_PROCESS	1	0.0538862	0	480	232	32301
	GO:0051345	positive regulation of hydrolase activity	BIOLOGICAL_PROCESS	1	0.0538878	0	485	232	32296
	GO:0006403	RNA localization	BIOLOGICAL_PROCESS	1	0.0539126	0	487	232	32294
	GO:0009953	dorsal/ventral pattern formation	BIOLOGICAL_PROCESS	1	0.0539301	0	488	232	32293
	GO:0007472	wing disc morphogenesis	BIOLOGICAL_PROCESS	1	0.0540687	2	1030	230	31751
	GO:0042578	phosphoric ester hydrolase activity	MOLECULAR_FUNCTION	1	0.0540688	0	493	232	32288
	GO:0017076	purine nucleotide binding	MOLECULAR_FUNCTION	1	0.0541268	9	2353	223	30428
	GO:0048592	eye morphogenesis	BIOLOGICAL_PROCESS	1	0.0541528	2	1031	230	31750
	GO:0090596	sensory organ morphogenesis	BIOLOGICAL_PROCESS	1	0.0541528	2	1031	230	31750
	GO:0010256	endomembrane system organization	BIOLOGICAL_PROCESS	1	0.0541929	0	496	232	32285
	GO:0032535	regulation of cellular component size	BIOLOGICAL_PROCESS	1	0.0542925	0	498	232	32283
	GO:1901564	organonitrogen compound metabolic process	BIOLOGICAL_PROCESS	1	0.0544047	33	6292	199	26489
	GO:0035217	labial disc development	BIOLOGICAL_PROCESS	1	0.0548624	1	7	231	32774
	GO:0005113	patched binding	MOLECULAR_FUNCTION	1	0.0548624	1	7	231	32774
	GO:0035080	heat shock-mediated polytene chromosome puffing	BIOLOGICAL_PROCESS	1	0.0548624	1	7	231	32774
	GO:0071339	MLL1 complex	CELLULAR_COMPONENT	1	0.0548624	1	7	231	32774
	GO:0045743	positive regulation of fibroblast growth factor receptor signaling pathway	BIOLOGICAL_PROCESS	1	0.0548624	1	7	231	32774
	GO:0021955	central nervous system neuron axonogenesis	BIOLOGICAL_PROCESS	1	0.0548624	1	7	231	32774
	GO:0004180	carboxypeptidase activity	MOLECULAR_FUNCTION	1	0.0554337	2	52	230	32729
	GO:0009404	toxin metabolic process	BIOLOGICAL_PROCESS	1	0.0554337	2	52	230	32729
	GO:0007265	Ras protein signal transduction	BIOLOGICAL_PROCESS	1	0.0554676	0	513	232	32268
	GO:0051493	regulation of cytoskeleton organization	BIOLOGICAL_PROCESS	1	0.0560256	0	518	232	32263
	GO:0034660	ncRNA metabolic process	BIOLOGICAL_PROCESS	1	0.0570896	0	526	232	32255
	GO:0005700	polytene chromosome	CELLULAR_COMPONENT	1	0.0575425	0	529	232	32252
	GO:0005524	ATP binding	MOLECULAR_FUNCTION	1	0.0577518	6	1802	226	30979
	GO:0032559	adenyl ribonucleotide binding	MOLECULAR_FUNCTION	1	0.0582071	6	1813	226	30968
	GO:0016999	antibiotic metabolic process	BIOLOGICAL_PROCESS	1	0.0595034	3	123	229	32658
	GO:0016160	amylase activity	MOLECULAR_FUNCTION	1	0.061506	1	8	231	32773
	GO:0035079	polytene chromosome puffing	BIOLOGICAL_PROCESS	1	0.061506	1	8	231	32773
	GO:0051923	sulfation	BIOLOGICAL_PROCESS	1	0.061506	1	8	231	32773
	GO:0016418	S-acetyltransferase activity	MOLECULAR_FUNCTION	1	0.061506	1	8	231	32773
	GO:0004556	alpha-amylase activity	MOLECULAR_FUNCTION	1	0.061506	1	8	231	32773
	GO:0060326	cell chemotaxis	BIOLOGICAL_PROCESS	1	0.061506	1	8	231	32773
	GO:0004315	3-oxoacyl-[acyl-carrier-protein] synthase activity	MOLECULAR_FUNCTION	1	0.061506	1	8	231	32773
	GO:0007227	signal transduction downstream of smoothened	BIOLOGICAL_PROCESS	1	0.061506	1	8	231	32773
	GO:0007228	positive regulation of hh target transcription factor activity	BIOLOGICAL_PROCESS	1	0.061506	1	8	231	32773
	GO:0007508	larval heart development	BIOLOGICAL_PROCESS	1	0.061506	1	8	231	32773
	GO:0031177	phosphopantetheine binding	MOLECULAR_FUNCTION	1	0.061506	1	8	231	32773
	GO:0036122	BMP binding	MOLECULAR_FUNCTION	1	0.061506	1	8	231	32773
	GO:0040007	growth	BIOLOGICAL_PROCESS	1	0.0634358	5	1601	227	31180
	GO:0009064	glutamine family amino acid metabolic process	BIOLOGICAL_PROCESS	1	0.0667356	2	58	230	32723
	GO:0008643	carbohydrate transport	BIOLOGICAL_PROCESS	1	0.0667356	2	58	230	32723
	GO:0008610	lipid biosynthetic process	BIOLOGICAL_PROCESS	1	0.06721	8	564	224	32217
	GO:0030554	adenyl nucleotide binding	MOLECULAR_FUNCTION	1	0.0672522	7	1931	225	30850
	GO:0031397	negative regulation of protein ubiquitination	BIOLOGICAL_PROCESS	1	0.0681031	1	9	231	32772
	GO:0043394	proteoglycan binding	MOLECULAR_FUNCTION	1	0.0681031	1	9	231	32772
	GO:0043395	heparan sulfate proteoglycan binding	MOLECULAR_FUNCTION	1	0.0681031	1	9	231	32772
	GO:0040036	regulation of fibroblast growth factor receptor signaling pathway	BIOLOGICAL_PROCESS	1	0.0681031	1	9	231	32772
	GO:0004596	peptide alpha-N-acetyltransferase activity	MOLECULAR_FUNCTION	1	0.0681031	1	9	231	32772
	GO:0007473	wing disc proximal/distal pattern formation	BIOLOGICAL_PROCESS	1	0.0681031	1	9	231	32772
	GO:0099080	supramolecular complex	CELLULAR_COMPONENT	1	0.0682534	1	707	231	32074
	GO:0051240	positive regulation of multicellular organismal process	BIOLOGICAL_PROCESS	1	0.0682552	1	704	231	32077
	GO:0007350	blastoderm segmentation	BIOLOGICAL_PROCESS	1	0.0682583	1	708	231	32073
	GO:0051656	establishment of organelle localization	BIOLOGICAL_PROCESS	1	0.068266	1	709	231	32072
	GO:0008233	peptidase activity	MOLECULAR_FUNCTION	1	0.0686921	13	1111	219	31670
	GO:0005319	lipid transporter activity	MOLECULAR_FUNCTION	1	0.0700899	3	132	229	32649
	GO:0030424	axon	CELLULAR_COMPONENT	1	0.0705733	1	747	231	32034
	GO:0009798	axis specification	BIOLOGICAL_PROCESS	1	0.0705733	1	747	231	32034
	GO:0090287	regulation of cellular response to growth factor stimulus	BIOLOGICAL_PROCESS	1	0.0713154	3	133	229	32648
	GO:0043687	post-translational protein modification	BIOLOGICAL_PROCESS	1	0.0718497	2	924	230	31857
	GO:0045944	positive regulation of transcription by RNA polymerase II	BIOLOGICAL_PROCESS	1	0.0721028	1	759	231	32022
	GO:0006338	chromatin remodeling	BIOLOGICAL_PROCESS	1	0.0721028	1	759	231	32022
	GO:0006637	acyl-CoA metabolic process	BIOLOGICAL_PROCESS	1	0.0726487	2	61	230	32720
	GO:0035383	thioester metabolic process	BIOLOGICAL_PROCESS	1	0.0726487	2	61	230	32720
	GO:0004144	diacylglycerol O-acyltransferase activity	MOLECULAR_FUNCTION	1	0.074654	1	10	231	32771
	GO:0051879	Hsp90 protein binding	MOLECULAR_FUNCTION	1	0.074654	1	10	231	32771
	GO:0031414	N-terminal protein acetyltransferase complex	CELLULAR_COMPONENT	1	0.074654	1	10	231	32771
	GO:0006474	N-terminal protein amino acid acetylation	BIOLOGICAL_PROCESS	1	0.074654	1	10	231	32771
	GO:0006538	glutamate catabolic process	BIOLOGICAL_PROCESS	1	0.074654	1	10	231	32771
	GO:0030900	forebrain development	BIOLOGICAL_PROCESS	1	0.074654	1	10	231	32771
	GO:0006576	biogenic amine metabolic process	BIOLOGICAL_PROCESS	1	0.0746562	2	62	230	32719
	GO:0042330	taxis	BIOLOGICAL_PROCESS	1	0.0764511	6	413	226	32368
	GO:0010035	response to inorganic substance	BIOLOGICAL_PROCESS	1	0.0768123	4	223	228	32558
	GO:0007610	behavior	BIOLOGICAL_PROCESS	1	0.0770708	8	2067	224	30714
	GO:0036270	response to diuretic	BIOLOGICAL_PROCESS	1	0.0787237	2	64	230	32717
	GO:0031000	response to caffeine	BIOLOGICAL_PROCESS	1	0.0787237	2	64	230	32717
	GO:0048511	rhythmic process	BIOLOGICAL_PROCESS	1	0.0797405	8	600	224	32181
	GO:0051338	regulation of transferase activity	BIOLOGICAL_PROCESS	1	0.0803183	0	429	232	32352
	GO:0034470	ncRNA processing	BIOLOGICAL_PROCESS	1	0.0803183	0	429	232	32352
	GO:0010564	regulation of cell cycle process	BIOLOGICAL_PROCESS	1	0.0803482	0	431	232	32350
	GO:0015631	tubulin binding	MOLECULAR_FUNCTION	1	0.0803977	0	433	232	32348
	GO:0060627	regulation of vesicle-mediated transport	BIOLOGICAL_PROCESS	1	0.0804667	0	435	232	32346
	GO:0008134	transcription factor binding	MOLECULAR_FUNCTION	1	0.0804667	0	435	232	32346
	GO:0000398	mRNA splicing, via spliceosome	BIOLOGICAL_PROCESS	1	0.0805085	0	436	232	32345
	GO:0000377	RNA splicing, via transesterification reactions with bulged adenosine as nucleophile	BIOLOGICAL_PROCESS	1	0.0805085	0	436	232	32345
	GO:0000375	RNA splicing, via transesterification reactions	BIOLOGICAL_PROCESS	1	0.0805085	0	436	232	32345
	GO:0046167	glycerol-3-phosphate biosynthetic process	BIOLOGICAL_PROCESS	1	0.0811591	1	11	231	32770
	GO:0015035	protein-disulfide reductase activity	MOLECULAR_FUNCTION	1	0.0811591	1	11	231	32770
	GO:0046583	monoatomic cation efflux transmembrane transporter activity	MOLECULAR_FUNCTION	1	0.0811591	1	11	231	32770
	GO:0022883	zinc efflux transmembrane transporter activity	MOLECULAR_FUNCTION	1	0.0811591	1	11	231	32770
	GO:0016192	vesicle-mediated transport	BIOLOGICAL_PROCESS	1	0.081669	5	1499	227	31282
	GO:0098687	chromosomal region	CELLULAR_COMPONENT	1	0.0817115	0	451	232	32330
	GO:0051246	regulation of protein metabolic process	BIOLOGICAL_PROCESS	1	0.0817175	5	1504	227	31277
	GO:0031667	response to nutrient levels	BIOLOGICAL_PROCESS	1	0.0818297	0	452	232	32329
	GO:0009991	response to extracellular stimulus	BIOLOGICAL_PROCESS	1	0.0822122	0	455	232	32326
	GO:0001738	morphogenesis of a polarized epithelium	BIOLOGICAL_PROCESS	1	0.0824905	0	457	232	32324
	GO:0006790	sulfur compound metabolic process	BIOLOGICAL_PROCESS	1	0.0826803	4	229	228	32552
	GO:0000228	nuclear chromosome	CELLULAR_COMPONENT	1	0.0831026	0	461	232	32320
	GO:0034248	regulation of amide metabolic process	BIOLOGICAL_PROCESS	1	0.0843505	0	468	232	32313
	GO:0008380	RNA splicing	BIOLOGICAL_PROCESS	1	0.0860483	0	476	232	32305
	GO:0006465	signal peptide processing	BIOLOGICAL_PROCESS	1	0.0876186	1	12	231	32769
	GO:0023058	adaptation of signaling pathway	BIOLOGICAL_PROCESS	1	0.0876186	1	12	231	32769
	GO:0001671	ATPase activator activity	MOLECULAR_FUNCTION	1	0.0876186	1	12	231	32769
	GO:0016540	protein autoprocessing	BIOLOGICAL_PROCESS	1	0.0876186	1	12	231	32769
	GO:1990621	ESCRT IV complex	CELLULAR_COMPONENT	1	0.0876186	1	12	231	32769
	GO:0043436	oxoacid metabolic process	BIOLOGICAL_PROCESS	1	0.0883685	10	820	222	31961
	GO:0006082	organic acid metabolic process	BIOLOGICAL_PROCESS	1	0.0886891	10	821	222	31960
	GO:0140096	catalytic activity, acting on a protein	MOLECULAR_FUNCTION	1	0.0889047	14	3058	218	29723
	GO:0005539	glycosaminoglycan binding	MOLECULAR_FUNCTION	1	0.089183	2	69	230	32712
	GO:0019646	aerobic electron transport chain	BIOLOGICAL_PROCESS	1	0.0913221	2	70	230	32711
	GO:0052548	regulation of endopeptidase activity	BIOLOGICAL_PROCESS	1	0.0921904	3	149	229	32632
	GO:0030170	pyridoxal phosphate binding	MOLECULAR_FUNCTION	1	0.0934761	2	71	230	32710
	GO:0009308	amine metabolic process	BIOLOGICAL_PROCESS	1	0.0934761	2	71	230	32710
	GO:0070279	vitamin B6 binding	MOLECULAR_FUNCTION	1	0.0934761	2	71	230	32710
	GO:0030162	regulation of proteolysis	BIOLOGICAL_PROCESS	1	0.0936624	5	336	227	32445
	GO:0043649	dicarboxylic acid catabolic process	BIOLOGICAL_PROCESS	1	0.0940329	1	13	231	32768
	GO:0035224	genital disc anterior/posterior pattern formation	BIOLOGICAL_PROCESS	1	0.0940329	1	13	231	32768
	GO:0035221	genital disc pattern formation	BIOLOGICAL_PROCESS	1	0.0940329	1	13	231	32768
	GO:0005751	mitochondrial respiratory chain complex IV	CELLULAR_COMPONENT	1	0.0940329	1	13	231	32768
	GO:0008541	proteasome regulatory particle, lid subcomplex	CELLULAR_COMPONENT	1	0.0940329	1	13	231	32768
	GO:1903321	negative regulation of protein modification by small protein conjugation or removal	BIOLOGICAL_PROCESS	1	0.0940329	1	13	231	32768
	GO:0010648	negative regulation of cell communication	BIOLOGICAL_PROCESS	1	0.0950793	3	1079	229	31702
	GO:0048585	negative regulation of response to stimulus	BIOLOGICAL_PROCESS	1	0.0950923	3	1080	229	31701
	GO:0051179	localization	BIOLOGICAL_PROCESS	1	0.0963666	30	5607	202	27174
	GO:0051094	positive regulation of developmental process	BIOLOGICAL_PROCESS	1	0.0967912	1	648	231	32133
	GO:0003700	DNA-binding transcription factor activity	MOLECULAR_FUNCTION	1	0.0968373	3	1114	229	31667
	GO:0009792	embryo development ending in birth or egg hatching	BIOLOGICAL_PROCESS	1	0.0968912	1	655	231	32126
	GO:0008080	N-acetyltransferase activity	MOLECULAR_FUNCTION	1	0.0978279	2	73	230	32708
	GO:0009994	oocyte differentiation	BIOLOGICAL_PROCESS	1	0.0979577	1	673	231	32108
	GO:0071695	anatomical structure maturation	BIOLOGICAL_PROCESS	1	0.0988235	2	859	230	31922
	GO:0044281	small molecule metabolic process	BIOLOGICAL_PROCESS	1	0.0988636	18	1692	214	31089
	GO:0016054	organic acid catabolic process	BIOLOGICAL_PROCESS	1	0.0991781	3	154	229	32627
	GO:0046395	carboxylic acid catabolic process	BIOLOGICAL_PROCESS	1	0.0991781	3	154	229	32627
	GO:0006886	intracellular protein transport	BIOLOGICAL_PROCESS	1	0.100011	1	690	231	32091
	GO:0051049	regulation of transport	BIOLOGICAL_PROCESS	1	0.100348	2	895	230	31886
	GO:0035161	imaginal disc lineage restriction	BIOLOGICAL_PROCESS	1	0.100402	1	14	231	32767
	GO:0016015	morphogen activity	MOLECULAR_FUNCTION	1	0.100402	1	14	231	32767
	GO:0009115	xanthine catabolic process	BIOLOGICAL_PROCESS	1	0.100402	1	14	231	32767
	GO:0046110	xanthine metabolic process	BIOLOGICAL_PROCESS	1	0.100402	1	14	231	32767
	GO:0015562	efflux transmembrane transporter activity	MOLECULAR_FUNCTION	1	0.100402	1	14	231	32767
	GO:0004854	xanthine dehydrogenase activity	MOLECULAR_FUNCTION	1	0.100402	1	14	231	32767
	GO:0016726	oxidoreductase activity, acting on CH or CH2 groups, NAD or NADP as acceptor	MOLECULAR_FUNCTION	1	0.100402	1	14	231	32767
	GO:0007440	foregut morphogenesis	BIOLOGICAL_PROCESS	1	0.100402	1	14	231	32767
	GO:0044093	positive regulation of molecular function	BIOLOGICAL_PROCESS	1	0.100736	2	899	230	31882
	GO:0009581	detection of external stimulus	BIOLOGICAL_PROCESS	1	0.102626	5	346	227	32435
	GO:0009582	detection of abiotic stimulus	BIOLOGICAL_PROCESS	1	0.102626	5	346	227	32435
	GO:0031012	extracellular matrix	CELLULAR_COMPONENT	1	0.102654	4	248	228	32533
	GO:0042775	mitochondrial ATP synthesis coupled electron transport	BIOLOGICAL_PROCESS	1	0.10446	2	76	230	32705
	GO:0031589	cell-substrate adhesion	BIOLOGICAL_PROCESS	1	0.106698	2	77	230	32704
	GO:0035288	anterior head segmentation	BIOLOGICAL_PROCESS	1	0.106727	1	15	231	32766
	GO:0035289	posterior head segmentation	BIOLOGICAL_PROCESS	1	0.106727	1	15	231	32766
	GO:0004185	serine-type carboxypeptidase activity	MOLECULAR_FUNCTION	1	0.106727	1	15	231	32766
	GO:0071632	optomotor response	BIOLOGICAL_PROCESS	1	0.106727	1	15	231	32766
	GO:0043190	ATP-binding cassette (ABC) transporter complex	CELLULAR_COMPONENT	1	0.106727	1	15	231	32766
	GO:0007634	optokinetic behavior	BIOLOGICAL_PROCESS	1	0.106727	1	15	231	32766
	GO:0097065	anterior head development	BIOLOGICAL_PROCESS	1	0.106727	1	15	231	32766
	GO:0050878	regulation of body fluid levels	BIOLOGICAL_PROCESS	1	0.108948	2	78	230	32703
	GO:0016410	N-acyltransferase activity	MOLECULAR_FUNCTION	1	0.108948	2	78	230	32703
	GO:0045178	basal part of cell	CELLULAR_COMPONENT	1	0.109146	5	353	227	32428
	GO:0031324	negative regulation of cellular metabolic process	BIOLOGICAL_PROCESS	1	0.11012	7	1785	225	30996
	GO:0042773	ATP synthesis coupled electron transport	BIOLOGICAL_PROCESS	1	0.111211	2	79	230	32702
	GO:0006869	lipid transport	BIOLOGICAL_PROCESS	1	0.111669	4	256	228	32525
	GO:0006366	transcription by RNA polymerase II	BIOLOGICAL_PROCESS	1	0.111716	7	1836	225	30945
	GO:0005242	inward rectifier potassium channel activity	MOLECULAR_FUNCTION	1	0.113008	1	16	231	32765
	GO:0071242	cellular response to ammonium ion	BIOLOGICAL_PROCESS	1	0.113008	1	16	231	32765
	GO:0010312	detoxification of zinc ion	BIOLOGICAL_PROCESS	1	0.113008	1	16	231	32765
	GO:0006145	purine nucleobase catabolic process	BIOLOGICAL_PROCESS	1	0.113008	1	16	231	32765
	GO:0036158	outer dynein arm assembly	BIOLOGICAL_PROCESS	1	0.113008	1	16	231	32765
	GO:1990573	potassium ion import across plasma membrane	BIOLOGICAL_PROCESS	1	0.113008	1	16	231	32765
	GO:0006123	mitochondrial electron transport, cytochrome c to oxygen	BIOLOGICAL_PROCESS	1	0.113008	1	16	231	32765
	GO:0034975	protein folding in endoplasmic reticulum	BIOLOGICAL_PROCESS	1	0.113008	1	16	231	32765
	GO:1990359	stress response to zinc ion	BIOLOGICAL_PROCESS	1	0.113008	1	16	231	32765
	GO:0006629	lipid metabolic process	BIOLOGICAL_PROCESS	1	0.113728	13	1196	219	31585
	GO:0004175	endopeptidase activity	MOLECULAR_FUNCTION	1	0.118561	9	752	223	32029
	GO:0006718	juvenile hormone biosynthetic process	BIOLOGICAL_PROCESS	1	0.119244	1	17	231	32764
	GO:0016106	sesquiterpenoid biosynthetic process	BIOLOGICAL_PROCESS	1	0.119244	1	17	231	32764
	GO:0050850	positive regulation of calcium-mediated signaling	BIOLOGICAL_PROCESS	1	0.119244	1	17	231	32764
	GO:0007216	G protein-coupled glutamate receptor signaling pathway	BIOLOGICAL_PROCESS	1	0.119244	1	17	231	32764
	GO:0072330	monocarboxylic acid biosynthetic process	BIOLOGICAL_PROCESS	1	0.119815	3	168	229	32613
	GO:0004842	ubiquitin-protein transferase activity	MOLECULAR_FUNCTION	1	0.119944	0	370	232	32411
	GO:0005543	phospholipid binding	MOLECULAR_FUNCTION	1	0.119949	0	373	232	32408
	GO:1903046	meiotic cell cycle process	BIOLOGICAL_PROCESS	1	0.119949	0	373	232	32408
	GO:0000977	RNA polymerase II transcription regulatory region sequence-specific DNA binding	MOLECULAR_FUNCTION	1	0.119988	0	375	232	32406
	GO:0007314	oocyte anterior/posterior axis specification	BIOLOGICAL_PROCESS	1	0.120017	0	376	232	32405
	GO:0010562	positive regulation of phosphorus metabolic process	BIOLOGICAL_PROCESS	1	0.120098	0	378	232	32403
	GO:0045937	positive regulation of phosphate metabolic process	BIOLOGICAL_PROCESS	1	0.120098	0	378	232	32403
	GO:0007525	somatic muscle development	BIOLOGICAL_PROCESS	1	0.120148	0	379	232	32402
	GO:0019787	ubiquitin-like protein transferase activity	MOLECULAR_FUNCTION	1	0.120205	0	380	232	32401
	GO:0008356	asymmetric cell division	BIOLOGICAL_PROCESS	1	0.120205	0	380	232	32401
	GO:0008358	maternal determination of anterior/posterior axis, embryo	BIOLOGICAL_PROCESS	1	0.120205	0	380	232	32401
	GO:0042594	response to starvation	BIOLOGICAL_PROCESS	1	0.12034	0	382	232	32399
	GO:0140098	catalytic activity, acting on RNA	MOLECULAR_FUNCTION	1	0.120502	0	384	232	32397
	GO:1901701	cellular response to oxygen-containing compound	BIOLOGICAL_PROCESS	1	0.120593	0	385	232	32396
	GO:0008284	positive regulation of cell population proliferation	BIOLOGICAL_PROCESS	1	0.120691	0	386	232	32395
	GO:0022613	ribonucleoprotein complex biogenesis	BIOLOGICAL_PROCESS	1	0.120796	0	387	232	32394
	GO:0001736	establishment of planar polarity	BIOLOGICAL_PROCESS	1	0.120907	0	388	232	32393
	GO:0007164	establishment of tissue polarity	BIOLOGICAL_PROCESS	1	0.120907	0	388	232	32393
	GO:0006974	DNA damage response	BIOLOGICAL_PROCESS	1	0.121281	0	391	232	32390
	GO:0045859	regulation of protein kinase activity	BIOLOGICAL_PROCESS	1	0.121419	0	392	232	32389
	GO:0043549	regulation of kinase activity	BIOLOGICAL_PROCESS	1	0.121563	0	393	232	32388
	GO:0016755	aminoacyltransferase activity	MOLECULAR_FUNCTION	1	0.121872	0	395	232	32386
	GO:0016055	Wnt signaling pathway	BIOLOGICAL_PROCESS	1	0.122383	0	398	232	32383
	GO:0014074	response to purine-containing compound	BIOLOGICAL_PROCESS	1	0.122704	2	84	230	32697
	GO:1902532	negative regulation of intracellular signal transduction	BIOLOGICAL_PROCESS	1	0.123155	0	402	232	32379
	GO:0007059	chromosome segregation	BIOLOGICAL_PROCESS	1	0.123155	0	402	232	32379
	GO:0051321	meiotic cell cycle	BIOLOGICAL_PROCESS	1	0.123155	0	402	232	32379
	GO:0072089	stem cell proliferation	BIOLOGICAL_PROCESS	1	0.123579	0	404	232	32377
	GO:0003729	mRNA binding	MOLECULAR_FUNCTION	1	0.123579	0	404	232	32377
	GO:0043547	positive regulation of GTPase activity	BIOLOGICAL_PROCESS	1	0.123801	0	405	232	32376
	GO:0006950	response to stress	BIOLOGICAL_PROCESS	1	0.124204	13	2789	219	29992
	GO:0009056	catabolic process	BIOLOGICAL_PROCESS	1	0.124611	8	1971	224	30810
	GO:0031365	N-terminal protein amino acid modification	BIOLOGICAL_PROCESS	1	0.125437	1	18	231	32763
	GO:0098636	protein complex involved in cell adhesion	CELLULAR_COMPONENT	1	0.125437	1	18	231	32763
	GO:0060590	ATPase regulator activity	MOLECULAR_FUNCTION	1	0.125437	1	18	231	32763
	GO:0045463	R8 cell development	BIOLOGICAL_PROCESS	1	0.125437	1	18	231	32763
	GO:0008305	integrin complex	CELLULAR_COMPONENT	1	0.125437	1	18	231	32763
	GO:0008241	peptidyl-dipeptidase activity	MOLECULAR_FUNCTION	1	0.125437	1	18	231	32763
	GO:0008745	N-acetylmuramoyl-L-alanine amidase activity	MOLECULAR_FUNCTION	1	0.125437	1	18	231	32763
	GO:0019400	alditol metabolic process	BIOLOGICAL_PROCESS	1	0.125437	1	18	231	32763
	GO:0006071	glycerol metabolic process	BIOLOGICAL_PROCESS	1	0.125437	1	18	231	32763
	GO:0008047	enzyme activator activity	MOLECULAR_FUNCTION	1	0.125799	0	413	232	32368
	GO:0046394	carboxylic acid biosynthetic process	BIOLOGICAL_PROCESS	1	0.125825	4	268	228	32513
	GO:0008017	microtubule binding	MOLECULAR_FUNCTION	1	0.126077	0	414	232	32367
	GO:0031401	positive regulation of protein modification process	BIOLOGICAL_PROCESS	1	0.126361	0	415	232	32366
	GO:0016311	dephosphorylation	BIOLOGICAL_PROCESS	1	0.126651	0	416	232	32365
	GO:0098771	inorganic ion homeostasis	BIOLOGICAL_PROCESS	1	0.127037	4	269	228	32512
	GO:0016053	organic acid biosynthetic process	BIOLOGICAL_PROCESS	1	0.127037	4	269	228	32512
	GO:0198738	cell-cell signaling by wnt	BIOLOGICAL_PROCESS	1	0.127248	0	418	232	32363
	GO:0021700	developmental maturation	BIOLOGICAL_PROCESS	1	0.12736	3	1009	229	31772
	GO:1904064	positive regulation of cation transmembrane transport	BIOLOGICAL_PROCESS	1	0.12738	2	86	230	32695
	GO:0040008	regulation of growth	BIOLOGICAL_PROCESS	1	0.127748	3	1030	229	31751
	GO:0043005	neuron projection	CELLULAR_COMPONENT	1	0.128661	3	1044	229	31737
	GO:0031329	regulation of cellular catabolic process	BIOLOGICAL_PROCESS	1	0.129186	0	424	232	32357
	GO:0003824	catalytic activity	MOLECULAR_FUNCTION	1	0.129698	69	8298	163	24483
	GO:0002064	epithelial cell development	BIOLOGICAL_PROCESS	1	0.129852	3	1056	229	31725
	GO:0005918	septate junction	CELLULAR_COMPONENT	1	0.130681	3	175	229	32606
	GO:0051606	detection of stimulus	BIOLOGICAL_PROCESS	1	0.13101	7	571	225	32210
	GO:0023057	negative regulation of signaling	BIOLOGICAL_PROCESS	1	0.13127	3	1067	229	31714
	GO:0001746	Bolwig's organ morphogenesis	BIOLOGICAL_PROCESS	1	0.131587	1	19	231	32762
	GO:0006714	sesquiterpenoid metabolic process	BIOLOGICAL_PROCESS	1	0.131587	1	19	231	32762
	GO:0006716	juvenile hormone metabolic process	BIOLOGICAL_PROCESS	1	0.131587	1	19	231	32762
	GO:0097501	stress response to metal ion	BIOLOGICAL_PROCESS	1	0.131587	1	19	231	32762
	GO:0006570	tyrosine metabolic process	BIOLOGICAL_PROCESS	1	0.131587	1	19	231	32762
	GO:0009086	methionine biosynthetic process	BIOLOGICAL_PROCESS	1	0.131587	1	19	231	32762
	GO:0010043	response to zinc ion	BIOLOGICAL_PROCESS	1	0.131587	1	19	231	32762
	GO:0046113	nucleobase catabolic process	BIOLOGICAL_PROCESS	1	0.131587	1	19	231	32762
	GO:0008483	transaminase activity	MOLECULAR_FUNCTION	1	0.131587	1	19	231	32762
	GO:0045464	R8 cell fate specification	BIOLOGICAL_PROCESS	1	0.131587	1	19	231	32762
	GO:0015347	sodium-independent organic anion transmembrane transporter activity	MOLECULAR_FUNCTION	1	0.131587	1	19	231	32762
	GO:0016769	transferase activity, transferring nitrogenous groups	MOLECULAR_FUNCTION	1	0.131587	1	19	231	32762
	GO:0045277	respiratory chain complex IV	CELLULAR_COMPONENT	1	0.131587	1	19	231	32762
	GO:0007506	gonadal mesoderm development	BIOLOGICAL_PROCESS	1	0.131587	1	19	231	32762
	GO:0043252	sodium-independent organic anion transport	BIOLOGICAL_PROCESS	1	0.131587	1	19	231	32762
	GO:0055034	Bolwig's organ development	BIOLOGICAL_PROCESS	1	0.131587	1	19	231	32762
	GO:0034032	purine nucleoside bisphosphate metabolic process	BIOLOGICAL_PROCESS	1	0.132097	2	88	230	32693
	GO:0033875	ribonucleoside bisphosphate metabolic process	BIOLOGICAL_PROCESS	1	0.132097	2	88	230	32693
	GO:0033865	nucleoside bisphosphate metabolic process	BIOLOGICAL_PROCESS	1	0.132097	2	88	230	32693
	GO:0017085	response to insecticide	BIOLOGICAL_PROCESS	1	0.13447	2	89	230	32692
	GO:0008652	amino acid biosynthetic process	BIOLOGICAL_PROCESS	1	0.13447	2	89	230	32692
	GO:0051241	negative regulation of multicellular organismal process	BIOLOGICAL_PROCESS	1	0.136832	1	589	231	32192
	GO:1905368	peptidase complex	CELLULAR_COMPONENT	1	0.136853	2	90	230	32691
	GO:0003779	actin binding	MOLECULAR_FUNCTION	1	0.136948	1	596	231	32185
	GO:0070160	tight junction	CELLULAR_COMPONENT	1	0.137041	3	179	229	32602
	GO:0048638	regulation of developmental growth	BIOLOGICAL_PROCESS	1	0.137401	2	837	230	31944
	GO:0050848	regulation of calcium-mediated signaling	BIOLOGICAL_PROCESS	1	0.137693	1	20	231	32761
	GO:0045047	protein targeting to ER	BIOLOGICAL_PROCESS	1	0.137693	1	20	231	32761
	GO:0070008	serine-type exopeptidase activity	MOLECULAR_FUNCTION	1	0.137693	1	20	231	32761
	GO:0034394	protein localization to cell surface	BIOLOGICAL_PROCESS	1	0.137693	1	20	231	32761
	GO:0072341	modified amino acid binding	MOLECULAR_FUNCTION	1	0.137693	1	20	231	32761
	GO:0016864	intramolecular oxidoreductase activity, transposing S-S bonds	MOLECULAR_FUNCTION	1	0.137693	1	20	231	32761
	GO:0052646	alditol phosphate metabolic process	BIOLOGICAL_PROCESS	1	0.137693	1	20	231	32761
	GO:0045470	R8 cell-mediated photoreceptor organization	BIOLOGICAL_PROCESS	1	0.137693	1	20	231	32761
	GO:0016725	oxidoreductase activity, acting on CH or CH2 groups	MOLECULAR_FUNCTION	1	0.137693	1	20	231	32761
	GO:0003756	protein disulfide isomerase activity	MOLECULAR_FUNCTION	1	0.137693	1	20	231	32761
	GO:0006072	glycerol-3-phosphate metabolic process	BIOLOGICAL_PROCESS	1	0.137693	1	20	231	32761
	GO:0048469	cell maturation	BIOLOGICAL_PROCESS	1	0.138044	2	842	230	31939
	GO:0008238	exopeptidase activity	MOLECULAR_FUNCTION	1	0.138648	3	180	229	32601
	GO:0048599	oocyte development	BIOLOGICAL_PROCESS	1	0.138658	1	617	231	32164
	GO:0007632	visual behavior	BIOLOGICAL_PROCESS	1	0.139246	2	91	230	32690
	GO:0007606	sensory perception of chemical stimulus	BIOLOGICAL_PROCESS	1	0.140471	6	445	226	32336
	GO:0006357	regulation of transcription by RNA polymerase II	BIOLOGICAL_PROCESS	1	0.140978	7	1763	225	31018
	GO:0001700	embryonic development via the syncytial blastoderm	BIOLOGICAL_PROCESS	1	0.14129	1	633	231	32148
	GO:0070647	protein modification by small protein conjugation or removal	BIOLOGICAL_PROCESS	1	0.14129	1	633	231	32148
	GO:1901265	nucleoside phosphate binding	MOLECULAR_FUNCTION	1	0.141562	12	2570	220	30211
	GO:0000166	nucleotide binding	MOLECULAR_FUNCTION	1	0.141562	12	2570	220	30211
	GO:0034764	positive regulation of transmembrane transport	BIOLOGICAL_PROCESS	1	0.141647	2	92	230	32689
	GO:0034767	positive regulation of monoatomic ion transmembrane transport	BIOLOGICAL_PROCESS	1	0.141647	2	92	230	32689
	GO:0009952	anterior/posterior pattern specification	BIOLOGICAL_PROCESS	1	0.143023	1	641	231	32140
	GO:0051093	negative regulation of developmental process	BIOLOGICAL_PROCESS	1	0.143742	1	644	231	32137
	GO:0016114	terpenoid biosynthetic process	BIOLOGICAL_PROCESS	1	0.143757	1	21	231	32760
	GO:0000270	peptidoglycan metabolic process	BIOLOGICAL_PROCESS	1	0.143757	1	21	231	32760
	GO:0009253	peptidoglycan catabolic process	BIOLOGICAL_PROCESS	1	0.143757	1	21	231	32760
	GO:0042834	peptidoglycan binding	MOLECULAR_FUNCTION	1	0.143757	1	21	231	32760
	GO:0000097	sulfur amino acid biosynthetic process	BIOLOGICAL_PROCESS	1	0.143757	1	21	231	32760
	GO:0044255	cellular lipid metabolic process	BIOLOGICAL_PROCESS	1	0.146616	10	876	222	31905
	GO:2000146	negative regulation of cell motility	BIOLOGICAL_PROCESS	1	0.149778	1	22	231	32759
	GO:0030336	negative regulation of cell migration	BIOLOGICAL_PROCESS	1	0.149778	1	22	231	32759
	GO:1903818	positive regulation of voltage-gated potassium channel activity	BIOLOGICAL_PROCESS	1	0.149778	1	22	231	32759
	GO:1901186	positive regulation of ERBB signaling pathway	BIOLOGICAL_PROCESS	1	0.149778	1	22	231	32759
	GO:0042438	melanin biosynthetic process	BIOLOGICAL_PROCESS	1	0.149778	1	22	231	32759
	GO:1901018	positive regulation of potassium ion transmembrane transporter activity	BIOLOGICAL_PROCESS	1	0.149778	1	22	231	32759
	GO:0044665	MLL1/2 complex	CELLULAR_COMPONENT	1	0.149778	1	22	231	32759
	GO:0072599	establishment of protein localization to endoplasmic reticulum	BIOLOGICAL_PROCESS	1	0.149778	1	22	231	32759
	GO:0102965	alcohol-forming long-chain fatty acyl-CoA reductase activity	MOLECULAR_FUNCTION	1	0.149778	1	22	231	32759
	GO:0060485	mesenchyme development	BIOLOGICAL_PROCESS	1	0.149778	1	22	231	32759
	GO:0007487	analia development	BIOLOGICAL_PROCESS	1	0.149778	1	22	231	32759
	GO:0045742	positive regulation of epidermal growth factor receptor signaling pathway	BIOLOGICAL_PROCESS	1	0.149778	1	22	231	32759
	GO:0006027	glycosaminoglycan catabolic process	BIOLOGICAL_PROCESS	1	0.149778	1	22	231	32759
	GO:0006631	fatty acid metabolic process	BIOLOGICAL_PROCESS	1	0.152284	4	289	228	32492
	GO:0048066	developmental pigmentation	BIOLOGICAL_PROCESS	1	0.152284	4	289	228	32492
	GO:1901016	regulation of potassium ion transmembrane transporter activity	BIOLOGICAL_PROCESS	1	0.155757	1	23	231	32758
	GO:2000274	regulation of epithelial cell migration, open tracheal system	BIOLOGICAL_PROCESS	1	0.155757	1	23	231	32758
	GO:0009067	aspartate family amino acid biosynthetic process	BIOLOGICAL_PROCESS	1	0.155757	1	23	231	32758
	GO:0040013	negative regulation of locomotion	BIOLOGICAL_PROCESS	1	0.155757	1	23	231	32758
	GO:1901381	positive regulation of potassium ion transmembrane transport	BIOLOGICAL_PROCESS	1	0.155757	1	23	231	32758
	GO:0007193	adenylate cyclase-inhibiting G protein-coupled receptor signaling pathway	BIOLOGICAL_PROCESS	1	0.155757	1	23	231	32758
	GO:0043268	positive regulation of potassium ion transport	BIOLOGICAL_PROCESS	1	0.155757	1	23	231	32758
	GO:0007386	compartment pattern specification	BIOLOGICAL_PROCESS	1	0.155757	1	23	231	32758
	GO:0031072	heat shock protein binding	MOLECULAR_FUNCTION	1	0.155757	1	23	231	32758
	GO:0097352	autophagosome maturation	BIOLOGICAL_PROCESS	1	0.156234	2	98	230	32683
	GO:0006641	triglyceride metabolic process	BIOLOGICAL_PROCESS	1	0.158692	2	99	230	32682
	GO:0043270	positive regulation of monoatomic ion transport	BIOLOGICAL_PROCESS	1	0.158692	2	99	230	32682
	GO:0022904	respiratory electron transport chain	BIOLOGICAL_PROCESS	1	0.158692	2	99	230	32682
	GO:0006721	terpenoid metabolic process	BIOLOGICAL_PROCESS	1	0.161695	1	24	231	32757
	GO:0016060	metarhodopsin inactivation	BIOLOGICAL_PROCESS	1	0.161695	1	24	231	32757
	GO:0098533	ATPase dependent transmembrane transport complex	CELLULAR_COMPONENT	1	0.161695	1	24	231	32757
	GO:0016200	synaptic target attraction	BIOLOGICAL_PROCESS	1	0.161695	1	24	231	32757
	GO:1901379	regulation of potassium ion transmembrane transport	BIOLOGICAL_PROCESS	1	0.161695	1	24	231	32757
	GO:1903317	regulation of protein maturation	BIOLOGICAL_PROCESS	1	0.161695	1	24	231	32757
	GO:0007460	R8 cell fate commitment	BIOLOGICAL_PROCESS	1	0.161695	1	24	231	32757
	GO:0006119	oxidative phosphorylation	BIOLOGICAL_PROCESS	1	0.163631	2	101	230	32680
	GO:0009416	response to light stimulus	BIOLOGICAL_PROCESS	1	0.165623	6	487	226	32294
	GO:0035290	trunk segmentation	BIOLOGICAL_PROCESS	1	0.16759	1	25	231	32756
	GO:0016411	acylglycerol O-acyltransferase activity	MOLECULAR_FUNCTION	1	0.16759	1	25	231	32756
	GO:0005838	proteasome regulatory particle	CELLULAR_COMPONENT	1	0.16759	1	25	231	32756
	GO:0016628	oxidoreductase activity, acting on the CH-CH group of donors, NAD or NADP as acceptor	MOLECULAR_FUNCTION	1	0.16759	1	25	231	32756
	GO:0043162	ubiquitin-dependent protein catabolic process via the multivesicular body sorting pathway	BIOLOGICAL_PROCESS	1	0.16759	1	25	231	32756
	GO:0007458	progression of morphogenetic furrow involved in compound eye morphogenesis	BIOLOGICAL_PROCESS	1	0.16759	1	25	231	32756
	GO:0043473	pigmentation	BIOLOGICAL_PROCESS	1	0.168276	4	301	228	32480
	GO:0009968	negative regulation of signal transduction	BIOLOGICAL_PROCESS	1	0.169791	3	962	229	31819
	GO:0016477	cell migration	BIOLOGICAL_PROCESS	1	0.169867	3	964	229	31817
	GO:0002065	columnar/cuboidal epithelial cell differentiation	BIOLOGICAL_PROCESS	1	0.170112	3	969	229	31812
	GO:0006638	neutral lipid metabolic process	BIOLOGICAL_PROCESS	1	0.171089	2	104	230	32677
	GO:0006639	acylglycerol metabolic process	BIOLOGICAL_PROCESS	1	0.171089	2	104	230	32677
	GO:0071702	organic substance transport	BIOLOGICAL_PROCESS	1	0.171723	9	2062	223	30719
	GO:0051966	regulation of synaptic transmission, glutamatergic	BIOLOGICAL_PROCESS	1	0.173445	1	26	231	32755
	GO:0005884	actin filament	CELLULAR_COMPONENT	1	0.173445	1	26	231	32755
	GO:0022624	proteasome accessory complex	CELLULAR_COMPONENT	1	0.173445	1	26	231	32755
	GO:0007418	ventral midline development	BIOLOGICAL_PROCESS	1	0.173445	1	26	231	32755
	GO:0016323	basolateral plasma membrane	CELLULAR_COMPONENT	1	0.173735	4	305	228	32476
	GO:0009925	basal plasma membrane	CELLULAR_COMPONENT	1	0.173735	4	305	228	32476
	GO:0050877	nervous system process	BIOLOGICAL_PROCESS	1	0.175626	16	1642	216	31139
	GO:0016811	hydrolase activity, acting on carbon-nitrogen (but not peptide) bonds, in linear amides	MOLECULAR_FUNCTION	1	0.176093	2	106	230	32675
	GO:0071363	cellular response to growth factor stimulus	BIOLOGICAL_PROCESS	1	0.177221	3	203	229	32578
	GO:0042335	cuticle development	BIOLOGICAL_PROCESS	1	0.177368	6	503	226	32278
	GO:0035287	head segmentation	BIOLOGICAL_PROCESS	1	0.179258	1	27	231	32754
	GO:0015036	disulfide oxidoreductase activity	MOLECULAR_FUNCTION	1	0.179258	1	27	231	32754
	GO:0008543	fibroblast growth factor receptor signaling pathway	BIOLOGICAL_PROCESS	1	0.179258	1	27	231	32754
	GO:0071774	response to fibroblast growth factor	BIOLOGICAL_PROCESS	1	0.179258	1	27	231	32754
	GO:0043266	regulation of potassium ion transport	BIOLOGICAL_PROCESS	1	0.179258	1	27	231	32754
	GO:0032222	regulation of synaptic transmission, cholinergic	BIOLOGICAL_PROCESS	1	0.179258	1	27	231	32754
	GO:0044344	cellular response to fibroblast growth factor stimulus	BIOLOGICAL_PROCESS	1	0.179258	1	27	231	32754
	GO:0098813	nuclear chromosome segregation	BIOLOGICAL_PROCESS	1	0.179654	0	315	232	32466
	GO:0043408	regulation of MAPK cascade	BIOLOGICAL_PROCESS	1	0.179657	0	316	232	32465
	GO:0010623	programmed cell death involved in cell development	BIOLOGICAL_PROCESS	1	0.17967	0	317	232	32464
	GO:0030111	regulation of Wnt signaling pathway	BIOLOGICAL_PROCESS	1	0.179693	0	318	232	32463
	GO:0008361	regulation of cell size	BIOLOGICAL_PROCESS	1	0.179693	0	318	232	32463
	GO:0005096	GTPase activator activity	MOLECULAR_FUNCTION	1	0.179726	0	319	232	32462
	GO:0140014	mitotic nuclear division	BIOLOGICAL_PROCESS	1	0.179769	0	320	232	32461
	GO:0009896	positive regulation of catabolic process	BIOLOGICAL_PROCESS	1	0.179821	0	321	232	32460
	GO:0010638	positive regulation of organelle organization	BIOLOGICAL_PROCESS	1	0.180034	0	324	232	32457
	GO:0034655	nucleobase-containing compound catabolic process	BIOLOGICAL_PROCESS	1	0.180034	0	324	232	32457
	GO:0044770	cell cycle phase transition	BIOLOGICAL_PROCESS	1	0.180333	0	327	232	32454
	GO:0007274	neuromuscular synaptic transmission	BIOLOGICAL_PROCESS	1	0.180451	0	328	232	32453
	GO:0003712	transcription coregulator activity	MOLECULAR_FUNCTION	1	0.180451	0	328	232	32453
	GO:0005815	microtubule organizing center	CELLULAR_COMPONENT	1	0.180579	0	329	232	32452
	GO:0045995	regulation of embryonic development	BIOLOGICAL_PROCESS	1	0.180862	0	331	232	32450
	GO:0007051	spindle organization	BIOLOGICAL_PROCESS	1	0.180862	0	331	232	32450
	GO:0045596	negative regulation of cell differentiation	BIOLOGICAL_PROCESS	1	0.180862	0	331	232	32450
	GO:0001934	positive regulation of protein phosphorylation	BIOLOGICAL_PROCESS	1	0.181017	0	332	232	32449
	GO:0016319	mushroom body development	BIOLOGICAL_PROCESS	1	0.181181	0	333	232	32448
	GO:0065004	protein-DNA complex assembly	BIOLOGICAL_PROCESS	1	0.181728	0	336	232	32445
	GO:0045229	external encapsulating structure organization	BIOLOGICAL_PROCESS	1	0.181728	0	336	232	32445
	GO:1902903	regulation of supramolecular fiber organization	BIOLOGICAL_PROCESS	1	0.181929	0	337	232	32444
	GO:0003682	chromatin binding	MOLECULAR_FUNCTION	1	0.181929	0	337	232	32444
	GO:0070848	response to growth factor	BIOLOGICAL_PROCESS	1	0.182458	3	206	229	32575
	GO:0042327	positive regulation of phosphorylation	BIOLOGICAL_PROCESS	1	0.182819	0	341	232	32440
	GO:0007028	cytoplasm organization	BIOLOGICAL_PROCESS	1	0.182819	0	341	232	32440
	GO:0005667	transcription regulator complex	CELLULAR_COMPONENT	1	0.183063	0	342	232	32439
	GO:0010720	positive regulation of cell development	BIOLOGICAL_PROCESS	1	0.183063	0	342	232	32439
	GO:0007349	cellularization	BIOLOGICAL_PROCESS	1	0.183578	0	344	232	32437
	GO:0007517	muscle organ development	BIOLOGICAL_PROCESS	1	0.184127	0	346	232	32435
	GO:0009620	response to fungus	BIOLOGICAL_PROCESS	1	0.184212	3	207	229	32574
	GO:0016050	vesicle organization	BIOLOGICAL_PROCESS	1	0.184415	0	347	232	32434
	GO:0060914	heart formation	BIOLOGICAL_PROCESS	1	0.185031	1	28	231	32753
	GO:0051100	negative regulation of binding	BIOLOGICAL_PROCESS	1	0.185031	1	28	231	32753
	GO:0051537	2 iron, 2 sulfur cluster binding	MOLECULAR_FUNCTION	1	0.185031	1	28	231	32753
	GO:0006417	regulation of translation	BIOLOGICAL_PROCESS	1	0.185328	0	350	232	32431
	GO:0010975	regulation of neuron projection development	BIOLOGICAL_PROCESS	1	0.185328	0	350	232	32431
	GO:0008355	olfactory learning	BIOLOGICAL_PROCESS	1	0.185971	3	208	229	32573
	GO:2000027	regulation of animal organ morphogenesis	BIOLOGICAL_PROCESS	1	0.187016	0	355	232	32426
	GO:0051056	regulation of small GTPase mediated signal transduction	BIOLOGICAL_PROCESS	1	0.187016	0	355	232	32426
	GO:0045597	positive regulation of cell differentiation	BIOLOGICAL_PROCESS	1	0.187379	0	356	232	32425
	GO:0035262	gonad morphogenesis	BIOLOGICAL_PROCESS	1	0.190763	1	29	231	32752
	GO:0035249	synaptic transmission, glutamatergic	BIOLOGICAL_PROCESS	1	0.190763	1	29	231	32752
	GO:0016790	thiolester hydrolase activity	MOLECULAR_FUNCTION	1	0.190763	1	29	231	32752
	GO:0044458	motile cilium assembly	BIOLOGICAL_PROCESS	1	0.190763	1	29	231	32752
	GO:0044282	small molecule catabolic process	BIOLOGICAL_PROCESS	1	0.191275	3	211	229	32570
	GO:0022604	regulation of cell morphogenesis	BIOLOGICAL_PROCESS	1	0.19189	0	367	232	32414
	GO:0033044	regulation of chromosome organization	BIOLOGICAL_PROCESS	1	0.192347	0	368	232	32413
	GO:0016791	phosphatase activity	MOLECULAR_FUNCTION	1	0.192347	0	368	232	32413
	GO:0000165	MAPK cascade	BIOLOGICAL_PROCESS	1	0.192347	0	368	232	32413
	GO:0042802	identical protein binding	MOLECULAR_FUNCTION	1	0.19277	1	530	231	32251
	GO:0000578	embryonic axis specification	BIOLOGICAL_PROCESS	1	0.192784	1	532	231	32249
	GO:0007293	germarium-derived egg chamber formation	BIOLOGICAL_PROCESS	1	0.192812	0	369	232	32412
	GO:0009948	anterior/posterior axis specification	BIOLOGICAL_PROCESS	1	0.192821	1	534	231	32247
	GO:0016049	cell growth	BIOLOGICAL_PROCESS	1	0.193362	1	544	231	32237
	GO:0042381	hemolymph coagulation	BIOLOGICAL_PROCESS	1	0.196455	1	30	231	32751
	GO:0030513	positive regulation of BMP signaling pathway	BIOLOGICAL_PROCESS	1	0.196455	1	30	231	32751
	GO:0006206	pyrimidine nucleobase metabolic process	BIOLOGICAL_PROCESS	1	0.196455	1	30	231	32751
	GO:0008194	UDP-glycosyltransferase activity	MOLECULAR_FUNCTION	1	0.198406	3	215	229	32566
	GO:0140694	non-membrane-bounded organelle assembly	BIOLOGICAL_PROCESS	1	0.199706	1	579	231	32202
	GO:0043603	amide metabolic process	BIOLOGICAL_PROCESS	1	0.200585	4	1112	228	31669
	GO:0002118	aggressive behavior	BIOLOGICAL_PROCESS	1	0.201422	2	116	230	32665
	GO:0090100	positive regulation of transmembrane receptor protein serine/threonine kinase signaling pathway	BIOLOGICAL_PROCESS	1	0.202108	1	31	231	32750
	GO:0030497	fatty acid elongation	BIOLOGICAL_PROCESS	1	0.202108	1	31	231	32750
	GO:0061783	peptidoglycan muralytic activity	MOLECULAR_FUNCTION	1	0.202108	1	31	231	32750
	GO:0021954	central nervous system neuron development	BIOLOGICAL_PROCESS	1	0.202108	1	31	231	32750
	GO:0007623	circadian rhythm	BIOLOGICAL_PROCESS	1	0.206238	7	593	225	32188
	GO:0007186	G protein-coupled receptor signaling pathway	BIOLOGICAL_PROCESS	1	0.206616	7	594	225	32187
	GO:0006555	methionine metabolic process	BIOLOGICAL_PROCESS	1	0.20772	1	32	231	32749
	GO:0070069	cytochrome complex	CELLULAR_COMPONENT	1	0.20772	1	32	231	32749
	GO:0046189	phenol-containing compound biosynthetic process	BIOLOGICAL_PROCESS	1	0.20772	1	32	231	32749
	GO:1901874	negative regulation of post-translational protein modification	BIOLOGICAL_PROCESS	1	0.20772	1	32	231	32749
	GO:0048100	wing disc anterior/posterior pattern formation	BIOLOGICAL_PROCESS	1	0.20772	1	32	231	32749
	GO:0042060	wound healing	BIOLOGICAL_PROCESS	1	0.211035	3	222	229	32559
	GO:0016485	protein processing	BIOLOGICAL_PROCESS	1	0.211671	2	120	230	32661
	GO:0035001	dorsal trunk growth, open tracheal system	BIOLOGICAL_PROCESS	1	0.213294	1	33	231	32748
	GO:0002011	morphogenesis of an epithelial sheet	BIOLOGICAL_PROCESS	1	0.213294	1	33	231	32748
	GO:0070286	axonemal dynein complex assembly	BIOLOGICAL_PROCESS	1	0.213294	1	33	231	32748
	GO:0030510	regulation of BMP signaling pathway	BIOLOGICAL_PROCESS	1	0.214241	2	121	230	32660
	GO:0032787	monocarboxylic acid metabolic process	BIOLOGICAL_PROCESS	1	0.21427	5	400	227	32381
	GO:0071689	muscle thin filament assembly	BIOLOGICAL_PROCESS	1	0.218828	1	34	231	32747
	GO:0098609	cell-cell adhesion	BIOLOGICAL_PROCESS	1	0.220186	5	408	227	32373
	GO:0043279	response to alkaloid	BIOLOGICAL_PROCESS	1	0.22197	2	124	230	32657
	GO:0019955	cytokine binding	MOLECULAR_FUNCTION	1	0.224323	1	35	231	32746
	GO:0014866	skeletal myofibril assembly	BIOLOGICAL_PROCESS	1	0.224323	1	35	231	32746
	GO:0061041	regulation of wound healing	BIOLOGICAL_PROCESS	1	0.224323	1	35	231	32746
	GO:0006144	purine nucleobase metabolic process	BIOLOGICAL_PROCESS	1	0.224323	1	35	231	32746
	GO:0021953	central nervous system neuron differentiation	BIOLOGICAL_PROCESS	1	0.224323	1	35	231	32746
	GO:1904062	regulation of monoatomic cation transmembrane transport	BIOLOGICAL_PROCESS	1	0.224551	2	125	230	32656
	GO:0009057	macromolecule catabolic process	BIOLOGICAL_PROCESS	1	0.227499	3	930	229	31851
	GO:0046983	protein dimerization activity	MOLECULAR_FUNCTION	1	0.227967	5	1253	227	31528
	GO:0030334	regulation of cell migration	BIOLOGICAL_PROCESS	1	0.229721	2	127	230	32654
	GO:0031463	Cul3-RING ubiquitin ligase complex	CELLULAR_COMPONENT	1	0.22978	1	36	231	32745
	GO:0042826	histone deacetylase binding	MOLECULAR_FUNCTION	1	0.22978	1	36	231	32745
	GO:0051087	protein-folding chaperone binding	MOLECULAR_FUNCTION	1	0.22978	1	36	231	32745
	GO:0000096	sulfur amino acid metabolic process	BIOLOGICAL_PROCESS	1	0.22978	1	36	231	32745
	GO:0002066	columnar/cuboidal epithelial cell development	BIOLOGICAL_PROCESS	1	0.230121	3	945	229	31836
	GO:0040011	locomotion	BIOLOGICAL_PROCESS	1	0.233157	7	647	225	32134
	GO:2000145	regulation of cell motility	BIOLOGICAL_PROCESS	1	0.234898	2	129	230	32652
	GO:0090092	regulation of transmembrane receptor protein serine/threonine kinase signaling pathway	BIOLOGICAL_PROCESS	1	0.234898	2	129	230	32652
	GO:0140359	ABC-type transporter activity	MOLECULAR_FUNCTION	1	0.234898	2	129	230	32652
	GO:0036452	ESCRT complex	CELLULAR_COMPONENT	1	0.235199	1	37	231	32744
	GO:0070972	protein localization to endoplasmic reticulum	BIOLOGICAL_PROCESS	1	0.235199	1	37	231	32744
	GO:0016417	S-acyltransferase activity	MOLECULAR_FUNCTION	1	0.235199	1	37	231	32744
	GO:0030713	follicle cell of egg chamber stalk formation	BIOLOGICAL_PROCESS	1	0.235199	1	37	231	32744
	GO:0033108	mitochondrial respiratory chain complex assembly	BIOLOGICAL_PROCESS	1	0.235199	1	37	231	32744
	GO:0010524	positive regulation of calcium ion transport into cytosol	BIOLOGICAL_PROCESS	1	0.235199	1	37	231	32744
	GO:0043704	photoreceptor cell fate specification	BIOLOGICAL_PROCESS	1	0.24058	1	38	231	32743
	GO:0009065	glutamine family amino acid catabolic process	BIOLOGICAL_PROCESS	1	0.24058	1	38	231	32743
	GO:0018200	peptidyl-glutamic acid modification	BIOLOGICAL_PROCESS	1	0.24058	1	38	231	32743
	GO:0040040	thermosensory behavior	BIOLOGICAL_PROCESS	1	0.245271	2	133	230	32648
	GO:0000302	response to reactive oxygen species	BIOLOGICAL_PROCESS	1	0.245923	1	39	231	32742
	GO:2001259	positive regulation of cation channel activity	BIOLOGICAL_PROCESS	1	0.245923	1	39	231	32742
	GO:0034605	cellular response to heat	BIOLOGICAL_PROCESS	1	0.245923	1	39	231	32742
	GO:0045494	photoreceptor cell maintenance	BIOLOGICAL_PROCESS	1	0.245923	1	39	231	32742
	GO:0019432	triglyceride biosynthetic process	BIOLOGICAL_PROCESS	1	0.245923	1	39	231	32742
	GO:0060541	respiratory system development	BIOLOGICAL_PROCESS	1	0.249223	2	680	230	32101
	GO:0080134	regulation of response to stress	BIOLOGICAL_PROCESS	1	0.249243	2	677	230	32104
	GO:0008188	neuropeptide receptor activity	MOLECULAR_FUNCTION	1	0.250465	2	135	230	32646
	GO:0006536	glutamate metabolic process	BIOLOGICAL_PROCESS	1	0.251229	1	40	231	32741
	GO:0034212	peptide N-acetyltransferase activity	MOLECULAR_FUNCTION	1	0.251229	1	40	231	32741
	GO:0072523	purine-containing compound catabolic process	BIOLOGICAL_PROCESS	1	0.251229	1	40	231	32741
	GO:0007215	glutamate receptor signaling pathway	BIOLOGICAL_PROCESS	1	0.251229	1	40	231	32741
	GO:0050803	regulation of synapse structure or activity	BIOLOGICAL_PROCESS	1	0.255059	2	729	230	32052
	GO:0046530	photoreceptor cell differentiation	BIOLOGICAL_PROCESS	1	0.255533	2	731	230	32050
	GO:0030509	BMP signaling pathway	BIOLOGICAL_PROCESS	1	0.255661	2	137	230	32644
	GO:0034765	regulation of monoatomic ion transmembrane transport	BIOLOGICAL_PROCESS	1	0.255661	2	137	230	32644
	GO:0071773	cellular response to BMP stimulus	BIOLOGICAL_PROCESS	1	0.255661	2	137	230	32644
	GO:0016860	intramolecular oxidoreductase activity	MOLECULAR_FUNCTION	1	0.256498	1	41	231	32740
	GO:0045471	response to ethanol	BIOLOGICAL_PROCESS	1	0.257377	3	247	229	32534
	GO:0008528	G protein-coupled peptide receptor activity	MOLECULAR_FUNCTION	1	0.258261	2	138	230	32643
	GO:0034762	regulation of transmembrane transport	BIOLOGICAL_PROCESS	1	0.258261	2	138	230	32643
	GO:0007474	imaginal disc-derived wing vein specification	BIOLOGICAL_PROCESS	1	0.258261	2	138	230	32643
	GO:0098916	anterograde trans-synaptic signaling	BIOLOGICAL_PROCESS	1	0.259181	4	1033	228	31748
	GO:0007268	chemical synaptic transmission	BIOLOGICAL_PROCESS	1	0.259181	4	1033	228	31748
	GO:0099537	trans-synaptic signaling	BIOLOGICAL_PROCESS	1	0.259181	4	1033	228	31748
	GO:0099536	synaptic signaling	BIOLOGICAL_PROCESS	1	0.259248	4	1042	228	31739
	GO:0006633	fatty acid biosynthetic process	BIOLOGICAL_PROCESS	1	0.26086	2	139	230	32642
	GO:0004984	olfactory receptor activity	MOLECULAR_FUNCTION	1	0.26086	2	139	230	32642
	GO:0005739	mitochondrion	CELLULAR_COMPONENT	1	0.26116	4	1070	228	31711
	GO:0060402	calcium ion transport into cytosol	BIOLOGICAL_PROCESS	1	0.261729	1	42	231	32739
	GO:0008332	low voltage-gated calcium channel activity	MOLECULAR_FUNCTION	1	0.261729	1	42	231	32739
	GO:0016831	carboxy-lyase activity	MOLECULAR_FUNCTION	1	0.261729	1	42	231	32739
	GO:0010522	regulation of calcium ion transport into cytosol	BIOLOGICAL_PROCESS	1	0.261729	1	42	231	32739
	GO:0048072	compound eye pigmentation	BIOLOGICAL_PROCESS	1	0.261729	1	42	231	32739
	GO:0055093	response to hyperoxia	BIOLOGICAL_PROCESS	1	0.261729	1	42	231	32739
	GO:0007449	proximal/distal pattern formation, imaginal disc	BIOLOGICAL_PROCESS	1	0.261729	1	42	231	32739
	GO:0001653	peptide receptor activity	MOLECULAR_FUNCTION	1	0.26346	2	140	230	32641
	GO:0071772	response to BMP	BIOLOGICAL_PROCESS	1	0.26346	2	140	230	32641
	GO:0042302	structural constituent of cuticle	MOLECULAR_FUNCTION	1	0.264928	3	251	229	32530
	GO:0005201	extracellular matrix structural constituent	MOLECULAR_FUNCTION	1	0.266924	1	43	231	32738
	GO:0043903	regulation of biological process involved in symbiotic interaction	BIOLOGICAL_PROCESS	1	0.266924	1	43	231	32738
	GO:0006986	response to unfolded protein	BIOLOGICAL_PROCESS	1	0.266924	1	43	231	32738
	GO:0016667	oxidoreductase activity, acting on a sulfur group of donors	MOLECULAR_FUNCTION	1	0.266924	1	43	231	32738
	GO:0008146	sulfotransferase activity	MOLECULAR_FUNCTION	1	0.266924	1	43	231	32738
	GO:0046460	neutral lipid biosynthetic process	BIOLOGICAL_PROCESS	1	0.266924	1	43	231	32738
	GO:0046463	acylglycerol biosynthetic process	BIOLOGICAL_PROCESS	1	0.266924	1	43	231	32738
	GO:0008299	isoprenoid biosynthetic process	BIOLOGICAL_PROCESS	1	0.266924	1	43	231	32738
	GO:0005813	centrosome	CELLULAR_COMPONENT	1	0.270348	0	257	232	32524
	GO:0015103	inorganic anion transmembrane transporter activity	MOLECULAR_FUNCTION	1	0.270349	0	260	232	32521
	GO:0051347	positive regulation of transferase activity	BIOLOGICAL_PROCESS	1	0.270349	0	260	232	32521
	GO:0006334	nucleosome assembly	BIOLOGICAL_PROCESS	1	0.270349	0	260	232	32521
	GO:0098727	maintenance of cell number	BIOLOGICAL_PROCESS	1	0.270376	0	261	232	32520
	GO:0019827	stem cell population maintenance	BIOLOGICAL_PROCESS	1	0.270376	0	261	232	32520
	GO:0048675	axon extension	BIOLOGICAL_PROCESS	1	0.270376	0	261	232	32520
	GO:0009100	glycoprotein metabolic process	BIOLOGICAL_PROCESS	1	0.27047	0	263	232	32518
	GO:0010506	regulation of autophagy	BIOLOGICAL_PROCESS	1	0.27047	0	263	232	32518
	GO:0022612	gland morphogenesis	BIOLOGICAL_PROCESS	1	0.270537	0	264	232	32517
	GO:0007435	salivary gland morphogenesis	BIOLOGICAL_PROCESS	1	0.270537	0	264	232	32517
	GO:0031032	actomyosin structure organization	BIOLOGICAL_PROCESS	1	0.270542	1	471	231	32310
	GO:0010608	post-transcriptional regulation of gene expression	BIOLOGICAL_PROCESS	1	0.270554	1	468	231	32313
	GO:1990138	neuron projection extension	BIOLOGICAL_PROCESS	1	0.270616	0	265	232	32516
	GO:0007286	spermatid development	BIOLOGICAL_PROCESS	1	0.270616	0	265	232	32516
	GO:0007346	regulation of mitotic cell cycle	BIOLOGICAL_PROCESS	1	0.270628	1	475	231	32306
	GO:0048512	circadian behavior	BIOLOGICAL_PROCESS	1	0.270714	1	477	231	32304
	GO:0050769	positive regulation of neurogenesis	BIOLOGICAL_PROCESS	1	0.270813	0	267	232	32514
	GO:0042254	ribosome biogenesis	BIOLOGICAL_PROCESS	1	0.270813	0	267	232	32514
	GO:0030017	sarcomere	CELLULAR_COMPONENT	1	0.270813	0	267	232	32514
	GO:0048863	stem cell differentiation	BIOLOGICAL_PROCESS	1	0.270813	0	267	232	32514
	GO:0099512	supramolecular fiber	CELLULAR_COMPONENT	1	0.270897	1	480	231	32301
	GO:0140013	meiotic nuclear division	BIOLOGICAL_PROCESS	1	0.270931	0	268	232	32513
	GO:0051146	striated muscle cell differentiation	BIOLOGICAL_PROCESS	1	0.270973	1	481	231	32300
	GO:0007297	follicle cell of egg chamber migration	BIOLOGICAL_PROCESS	1	0.270973	1	481	231	32300
	GO:0035152	regulation of tube architecture, open tracheal system	BIOLOGICAL_PROCESS	1	0.271205	0	270	232	32511
	GO:0006913	nucleocytoplasmic transport	BIOLOGICAL_PROCESS	1	0.271205	0	270	232	32511
	GO:0051169	nuclear transport	BIOLOGICAL_PROCESS	1	0.271205	0	270	232	32511
	GO:0022416	chaeta development	BIOLOGICAL_PROCESS	1	0.271205	0	270	232	32511
	GO:0007622	rhythmic behavior	BIOLOGICAL_PROCESS	1	0.271241	1	484	231	32297
	GO:0016567	protein ubiquitination	BIOLOGICAL_PROCESS	1	0.271345	1	485	231	32296
	GO:0099081	supramolecular polymer	CELLULAR_COMPONENT	1	0.271345	1	485	231	32296
	GO:0034728	nucleosome organization	BIOLOGICAL_PROCESS	1	0.27136	0	271	232	32510
	GO:0005819	spindle	CELLULAR_COMPONENT	1	0.271528	0	272	232	32509
	GO:0060828	regulation of canonical Wnt signaling pathway	BIOLOGICAL_PROCESS	1	0.271528	0	272	232	32509
	GO:0099003	vesicle-mediated transport in synapse	BIOLOGICAL_PROCESS	1	0.271572	1	487	231	32294
	GO:0060090	molecular adaptor activity	MOLECULAR_FUNCTION	1	0.2719	0	274	232	32507
	GO:0002682	regulation of immune system process	BIOLOGICAL_PROCESS	1	0.271966	1	490	231	32291
	GO:0001895	retina homeostasis	BIOLOGICAL_PROCESS	1	0.272083	1	44	231	32737
	GO:0036296	response to increased oxygen levels	BIOLOGICAL_PROCESS	1	0.272083	1	44	231	32737
	GO:0042734	presynaptic membrane	CELLULAR_COMPONENT	1	0.272083	1	44	231	32737
	GO:0071683	sensory dendrite	CELLULAR_COMPONENT	1	0.272083	1	44	231	32737
	GO:0009950	dorsal/ventral axis specification	BIOLOGICAL_PROCESS	1	0.27255	0	277	232	32504
	GO:0048515	spermatid differentiation	BIOLOGICAL_PROCESS	1	0.27279	0	278	232	32503
	GO:0015931	nucleobase-containing compound transport	BIOLOGICAL_PROCESS	1	0.27279	0	278	232	32503
	GO:0005085	guanyl-nucleotide exchange factor activity	MOLECULAR_FUNCTION	1	0.273306	0	280	232	32501
	GO:0032446	protein modification by small protein conjugation	BIOLOGICAL_PROCESS	1	0.273315	1	498	231	32283
	GO:0008038	neuron recognition	BIOLOGICAL_PROCESS	1	0.273514	1	499	231	32282
	GO:0010639	negative regulation of organelle organization	BIOLOGICAL_PROCESS	1	0.273582	0	281	232	32500
	GO:0008037	cell recognition	BIOLOGICAL_PROCESS	1	0.273719	1	500	231	32281
	GO:0007156	homophilic cell adhesion via plasma membrane adhesion molecules	BIOLOGICAL_PROCESS	1	0.27386	2	144	230	32637
	GO:0051129	negative regulation of cellular component organization	BIOLOGICAL_PROCESS	1	0.274375	1	503	231	32278
	GO:1903311	regulation of mRNA metabolic process	BIOLOGICAL_PROCESS	1	0.274478	0	284	232	32497
	GO:0005773	vacuole	CELLULAR_COMPONENT	1	0.274799	0	285	232	32496
	GO:0061640	cytoskeleton-dependent cytokinesis	BIOLOGICAL_PROCESS	1	0.275132	0	286	232	32495
	GO:0042692	muscle cell differentiation	BIOLOGICAL_PROCESS	1	0.27534	1	507	231	32274
	GO:0008595	anterior/posterior axis specification, embryo	BIOLOGICAL_PROCESS	1	0.27534	1	507	231	32274
	GO:0007351	tripartite regional subdivision	BIOLOGICAL_PROCESS	1	0.27534	1	507	231	32274
	GO:0006470	protein dephosphorylation	BIOLOGICAL_PROCESS	1	0.276197	0	289	232	32492
	GO:0030016	myofibril	CELLULAR_COMPONENT	1	0.276197	0	289	232	32492
	GO:0008298	intracellular mRNA localization	BIOLOGICAL_PROCESS	1	0.276197	0	289	232	32492
	GO:0016331	morphogenesis of embryonic epithelium	BIOLOGICAL_PROCESS	1	0.276407	1	511	231	32270
	GO:0060562	epithelial tube morphogenesis	BIOLOGICAL_PROCESS	1	0.276574	0	290	232	32491
	GO:0050661	NADP binding	MOLECULAR_FUNCTION	1	0.277205	1	45	231	32736
	GO:0007448	anterior/posterior pattern specification, imaginal disc	BIOLOGICAL_PROCESS	1	0.277205	1	45	231	32736
	GO:0019898	extrinsic component of membrane	CELLULAR_COMPONENT	1	0.277361	0	292	232	32489
	GO:0080135	regulation of cellular response to stress	BIOLOGICAL_PROCESS	1	0.27777	0	293	232	32488
	GO:0031098	stress-activated protein kinase signaling cascade	BIOLOGICAL_PROCESS	1	0.27777	0	293	232	32488
	GO:1901363	heterocyclic compound binding	MOLECULAR_FUNCTION	1	0.278197	14	2668	218	30113
	GO:0055085	transmembrane transport	BIOLOGICAL_PROCESS	1	0.278359	19	2088	213	30693
	GO:0043292	contractile fiber	CELLULAR_COMPONENT	1	0.27862	0	295	232	32486
	GO:0007422	peripheral nervous system development	BIOLOGICAL_PROCESS	1	0.27862	0	295	232	32486
	GO:0007405	neuroblast proliferation	BIOLOGICAL_PROCESS	1	0.280929	0	300	232	32481
	GO:0050795	regulation of behavior	BIOLOGICAL_PROCESS	1	0.281421	0	301	232	32480
	GO:0032956	regulation of actin cytoskeleton organization	BIOLOGICAL_PROCESS	1	0.281924	0	302	232	32479
	GO:0032970	regulation of actin filament-based process	BIOLOGICAL_PROCESS	1	0.281924	0	302	232	32479
	GO:0060070	canonical Wnt signaling pathway	BIOLOGICAL_PROCESS	1	0.281924	0	302	232	32479
	GO:0008066	glutamate receptor activity	MOLECULAR_FUNCTION	1	0.282292	1	46	231	32735
	GO:0010632	regulation of epithelial cell migration	BIOLOGICAL_PROCESS	1	0.282292	1	46	231	32735
	GO:0032589	neuron projection membrane	CELLULAR_COMPONENT	1	0.282292	1	46	231	32735
	GO:0061695	transferase complex, transferring phosphorus-containing groups	CELLULAR_COMPONENT	1	0.282958	0	304	232	32477
	GO:0015078	proton transmembrane transporter activity	MOLECULAR_FUNCTION	1	0.284253	2	148	230	32633
	GO:0005875	microtubule associated complex	CELLULAR_COMPONENT	1	0.284583	0	307	232	32474
	GO:1902850	microtubule cytoskeleton organization involved in mitosis	BIOLOGICAL_PROCESS	1	0.285715	0	309	232	32472
	GO:0051668	localization within membrane	BIOLOGICAL_PROCESS	1	0.285715	0	309	232	32472
	GO:0006281	DNA repair	BIOLOGICAL_PROCESS	1	0.285715	0	309	232	32472
	GO:0007315	pole plasm assembly	BIOLOGICAL_PROCESS	1	0.285715	0	309	232	32472
	GO:0008285	negative regulation of cell population proliferation	BIOLOGICAL_PROCESS	1	0.286295	0	310	232	32471
	GO:0061351	neural precursor cell proliferation	BIOLOGICAL_PROCESS	1	0.286884	0	311	232	32470
	GO:0000502	proteasome complex	CELLULAR_COMPONENT	1	0.287343	1	47	231	32734
	GO:0002251	organ or tissue specific immune response	BIOLOGICAL_PROCESS	1	0.287343	1	47	231	32734
	GO:0002385	mucosal immune response	BIOLOGICAL_PROCESS	1	0.287343	1	47	231	32734
	GO:0008201	heparin binding	MOLECULAR_FUNCTION	1	0.287343	1	47	231	32734
	GO:0007280	pole cell migration	BIOLOGICAL_PROCESS	1	0.287343	1	47	231	32734
	GO:0030010	establishment of cell polarity	BIOLOGICAL_PROCESS	1	0.287483	0	312	232	32469
	GO:0000910	cytokinesis	BIOLOGICAL_PROCESS	1	0.288091	0	313	232	32468
	GO:0046578	regulation of Ras protein signal transduction	BIOLOGICAL_PROCESS	1	0.288091	0	313	232	32468
	GO:0043168	anion binding	MOLECULAR_FUNCTION	1	0.290711	15	2850	217	29931
	GO:0009922	fatty acid elongase activity	MOLECULAR_FUNCTION	1	0.292358	1	48	231	32733
	GO:0005789	endoplasmic reticulum membrane	CELLULAR_COMPONENT	1	0.296078	4	321	228	32460
	GO:1902600	proton transmembrane transport	BIOLOGICAL_PROCESS	1	0.297224	2	153	230	32628
	GO:0035966	response to topologically incorrect protein	BIOLOGICAL_PROCESS	1	0.297339	1	49	231	32732
	GO:0031256	leading edge membrane	CELLULAR_COMPONENT	1	0.297339	1	49	231	32732
	GO:0070925	organelle assembly	BIOLOGICAL_PROCESS	1	0.299291	3	873	229	31908
	GO:0043167	ion binding	MOLECULAR_FUNCTION	1	0.301969	35	5860	197	26921
	GO:0008406	gonad development	BIOLOGICAL_PROCESS	1	0.302403	2	155	230	32626
	GO:0045137	development of primary sexual characteristics	BIOLOGICAL_PROCESS	1	0.302403	2	155	230	32626
	GO:0009314	response to radiation	BIOLOGICAL_PROCESS	1	0.303544	6	566	226	32215
	GO:0009408	response to heat	BIOLOGICAL_PROCESS	1	0.30499	2	156	230	32625
	GO:0098827	endoplasmic reticulum subcompartment	CELLULAR_COMPONENT	1	0.306898	4	335	228	32446
	GO:0030317	flagellated sperm motility	BIOLOGICAL_PROCESS	1	0.307195	1	51	231	32730
	GO:0097722	sperm motility	BIOLOGICAL_PROCESS	1	0.307195	1	51	231	32730
	GO:0051091	positive regulation of DNA-binding transcription factor activity	BIOLOGICAL_PROCESS	1	0.307195	1	51	231	32730
	GO:0043277	apoptotic cell clearance	BIOLOGICAL_PROCESS	1	0.307195	1	51	231	32730
	GO:0042175	nuclear outer membrane-endoplasmic reticulum membrane network	CELLULAR_COMPONENT	1	0.30941	4	338	228	32443
	GO:0006935	chemotaxis	BIOLOGICAL_PROCESS	1	0.31016	2	158	230	32623
	GO:0048067	cuticle pigmentation	BIOLOGICAL_PROCESS	1	0.31016	2	158	230	32623
	GO:0140534	endoplasmic reticulum protein-containing complex	CELLULAR_COMPONENT	1	0.312071	1	52	231	32729
	GO:0032411	positive regulation of transporter activity	BIOLOGICAL_PROCESS	1	0.312071	1	52	231	32729
	GO:0032414	positive regulation of ion transmembrane transporter activity	BIOLOGICAL_PROCESS	1	0.312071	1	52	231	32729
	GO:0060294	cilium movement involved in cell motility	BIOLOGICAL_PROCESS	1	0.316913	1	53	231	32728
	GO:0009066	aspartate family amino acid metabolic process	BIOLOGICAL_PROCESS	1	0.316913	1	53	231	32728
	GO:1905369	endopeptidase complex	CELLULAR_COMPONENT	1	0.316913	1	53	231	32728
	GO:0044403	biological process involved in symbiotic interaction	BIOLOGICAL_PROCESS	1	0.316913	1	53	231	32728
	GO:0072527	pyrimidine-containing compound metabolic process	BIOLOGICAL_PROCESS	1	0.321722	1	54	231	32727
	GO:0007204	positive regulation of cytosolic calcium ion concentration	BIOLOGICAL_PROCESS	1	0.321722	1	54	231	32727
	GO:0045752	positive regulation of Toll signaling pathway	BIOLOGICAL_PROCESS	1	0.321722	1	54	231	32727
	GO:0001666	response to hypoxia	BIOLOGICAL_PROCESS	1	0.323046	2	163	230	32618
	GO:0010959	regulation of metal ion transport	BIOLOGICAL_PROCESS	1	0.323046	2	163	230	32618
	GO:0005385	zinc ion transmembrane transporter activity	MOLECULAR_FUNCTION	1	0.326496	1	55	231	32726
	GO:0071577	zinc ion transmembrane transport	BIOLOGICAL_PROCESS	1	0.326496	1	55	231	32726
	GO:0009060	aerobic respiration	BIOLOGICAL_PROCESS	1	0.33075	2	166	230	32615
	GO:0048665	neuron fate specification	BIOLOGICAL_PROCESS	1	0.331237	1	56	231	32725
	GO:1901702	salt transmembrane transporter activity	MOLECULAR_FUNCTION	1	0.333362	4	990	228	31791
	GO:0036477	somatodendritic compartment	CELLULAR_COMPONENT	1	0.33508	2	621	230	32160
	GO:0050807	regulation of synapse organization	BIOLOGICAL_PROCESS	1	0.335127	2	623	230	32158
	GO:0031975	envelope	CELLULAR_COMPONENT	1	0.335158	2	624	230	32157
	GO:0031967	organelle envelope	CELLULAR_COMPONENT	1	0.335158	2	624	230	32157
	GO:0001754	eye photoreceptor cell differentiation	BIOLOGICAL_PROCESS	1	0.335238	2	626	230	32155
	GO:0046903	secretion	BIOLOGICAL_PROCESS	1	0.335535	2	631	230	32150
	GO:0015294	solute:monoatomic cation symporter activity	MOLECULAR_FUNCTION	1	0.335872	2	168	230	32613
	GO:0050908	detection of light stimulus involved in visual perception	BIOLOGICAL_PROCESS	1	0.335945	1	57	231	32724
	GO:0008374	O-acyltransferase activity	MOLECULAR_FUNCTION	1	0.335945	1	57	231	32724
	GO:0035295	tube development	BIOLOGICAL_PROCESS	1	0.336179	2	638	230	32143
	GO:0005654	nucleoplasm	CELLULAR_COMPONENT	1	0.336179	2	638	230	32143
	GO:0002376	immune system process	BIOLOGICAL_PROCESS	1	0.336561	4	1018	228	31763
	GO:0007424	open tracheal system development	BIOLOGICAL_PROCESS	1	0.3368	2	643	230	32138
	GO:0005829	cytosol	CELLULAR_COMPONENT	1	0.337233	4	1022	228	31759
	GO:0141091	transforming growth factor beta receptor superfamily signaling pathway	BIOLOGICAL_PROCESS	1	0.338429	2	169	230	32612
	GO:0048870	cell motility	BIOLOGICAL_PROCESS	1	0.338735	4	1030	228	31751
	GO:0031396	regulation of protein ubiquitination	BIOLOGICAL_PROCESS	1	0.34062	1	58	231	32723
	GO:0055070	copper ion homeostasis	BIOLOGICAL_PROCESS	1	0.34062	1	58	231	32723
	GO:0051651	maintenance of location in cell	BIOLOGICAL_PROCESS	1	0.340983	2	170	230	32611
	GO:0090407	organophosphate biosynthetic process	BIOLOGICAL_PROCESS	1	0.341066	2	665	230	32116
	GO:0098588	bounding membrane of organelle	CELLULAR_COMPONENT	1	0.342648	2	671	230	32110
	GO:1901575	organic substance catabolic process	BIOLOGICAL_PROCESS	1	0.342845	7	1517	225	31264
	GO:0055080	monoatomic cation homeostasis	BIOLOGICAL_PROCESS	1	0.343026	4	373	228	32408
	GO:0000981	DNA-binding transcription factor activity, RNA polymerase II-specific	MOLECULAR_FUNCTION	1	0.343213	2	673	230	32108
	GO:0019722	calcium-mediated signaling	BIOLOGICAL_PROCESS	1	0.343534	2	171	230	32610
	GO:0050801	monoatomic ion homeostasis	BIOLOGICAL_PROCESS	1	0.345156	4	375	228	32406
	GO:0006829	zinc ion transport	BIOLOGICAL_PROCESS	1	0.345262	1	59	231	32722
	GO:0006909	phagocytosis	BIOLOGICAL_PROCESS	1	0.348626	2	173	230	32608
	GO:1904427	positive regulation of calcium ion transmembrane transport	BIOLOGICAL_PROCESS	1	0.349872	1	60	231	32721
	GO:0110165	cellular anatomical entity	CELLULAR_COMPONENT	1	0.352078	126	18796	106	13985
	GO:0016810	hydrolase activity, acting on carbon-nitrogen (but not peptide) bonds	MOLECULAR_FUNCTION	1	0.353705	2	175	230	32606
	GO:0051234	establishment of localization	BIOLOGICAL_PROCESS	1	0.3543	29	4851	203	27930
	GO:0016057	regulation of membrane potential in photoreceptor cell	BIOLOGICAL_PROCESS	1	0.354449	1	61	231	32720
	GO:0044550	secondary metabolite biosynthetic process	BIOLOGICAL_PROCESS	1	0.354449	1	61	231	32720
	GO:0007218	neuropeptide signaling pathway	BIOLOGICAL_PROCESS	1	0.35624	2	176	230	32605
	GO:0043269	regulation of monoatomic ion transport	BIOLOGICAL_PROCESS	1	0.35624	2	176	230	32605
	GO:0055086	nucleobase-containing small molecule metabolic process	BIOLOGICAL_PROCESS	1	0.356495	7	704	225	32077
	GO:0036293	response to decreased oxygen levels	BIOLOGICAL_PROCESS	1	0.35877	2	177	230	32604
	GO:0030514	negative regulation of BMP signaling pathway	BIOLOGICAL_PROCESS	1	0.358994	1	62	231	32719
	GO:0051090	regulation of DNA-binding transcription factor activity	BIOLOGICAL_PROCESS	1	0.358994	1	62	231	32719
	GO:0005783	endoplasmic reticulum	CELLULAR_COMPONENT	1	0.359245	7	710	225	32071
	GO:0043648	dicarboxylic acid metabolic process	BIOLOGICAL_PROCESS	1	0.363508	1	63	231	32718
	GO:0007178	transmembrane receptor protein serine/threonine kinase signaling pathway	BIOLOGICAL_PROCESS	1	0.363821	2	179	230	32602
	GO:0006720	isoprenoid metabolic process	BIOLOGICAL_PROCESS	1	0.367989	1	64	231	32717
	GO:0060359	response to ammonium ion	BIOLOGICAL_PROCESS	1	0.367989	1	64	231	32717
	GO:0016339	calcium-dependent cell-cell adhesion via plasma membrane cell adhesion molecules	BIOLOGICAL_PROCESS	1	0.367989	1	64	231	32717
	GO:0009112	nucleobase metabolic process	BIOLOGICAL_PROCESS	1	0.367989	1	64	231	32717
	GO:0051536	iron-sulfur cluster binding	MOLECULAR_FUNCTION	1	0.367989	1	64	231	32717
	GO:0051540	metal cluster binding	MOLECULAR_FUNCTION	1	0.367989	1	64	231	32717
	GO:0048584	positive regulation of response to stimulus	BIOLOGICAL_PROCESS	1	0.368914	5	1167	227	31614
	GO:0050911	detection of chemical stimulus involved in sensory perception of smell	BIOLOGICAL_PROCESS	1	0.371369	2	182	230	32599
	GO:0048149	behavioral response to ethanol	BIOLOGICAL_PROCESS	1	0.371369	2	182	230	32599
	GO:0090101	negative regulation of transmembrane receptor protein serine/threonine kinase signaling pathway	BIOLOGICAL_PROCESS	1	0.372439	1	65	231	32716
	GO:0016830	carbon-carbon lyase activity	MOLECULAR_FUNCTION	1	0.372439	1	65	231	32716
	GO:0016782	transferase activity, transferring sulphur-containing groups	MOLECULAR_FUNCTION	1	0.372439	1	65	231	32716
	GO:0006099	tricarboxylic acid cycle	BIOLOGICAL_PROCESS	1	0.372439	1	65	231	32716
	GO:0006749	glutathione metabolic process	BIOLOGICAL_PROCESS	1	0.376859	1	66	231	32715
	GO:0002804	positive regulation of antifungal peptide production	BIOLOGICAL_PROCESS	1	0.376859	1	66	231	32715
	GO:1900150	regulation of defense response to fungus	BIOLOGICAL_PROCESS	1	0.376859	1	66	231	32715
	GO:0002781	antifungal peptide production	BIOLOGICAL_PROCESS	1	0.376859	1	66	231	32715
	GO:0002788	regulation of antifungal peptide production	BIOLOGICAL_PROCESS	1	0.376859	1	66	231	32715
	GO:0007271	synaptic transmission, cholinergic	BIOLOGICAL_PROCESS	1	0.376859	1	66	231	32715
	GO:0010876	lipid localization	BIOLOGICAL_PROCESS	1	0.378031	4	404	228	32377
	GO:0007420	brain development	BIOLOGICAL_PROCESS	1	0.378246	1	416	231	32365
	GO:0009725	response to hormone	BIOLOGICAL_PROCESS	1	0.378306	1	417	231	32364
	GO:0007219	Notch signaling pathway	BIOLOGICAL_PROCESS	1	0.37845	1	419	231	32362
	GO:0150034	distal axon	CELLULAR_COMPONENT	1	0.378535	1	420	231	32361
	GO:0015711	organic anion transport	BIOLOGICAL_PROCESS	1	0.378953	1	424	231	32357
	GO:0007391	dorsal closure	BIOLOGICAL_PROCESS	1	0.378953	1	424	231	32357
	GO:0043087	regulation of GTPase activity	BIOLOGICAL_PROCESS	1	0.379498	1	428	231	32353
	GO:0035239	tube morphogenesis	BIOLOGICAL_PROCESS	1	0.379817	1	430	231	32351
	GO:0044089	positive regulation of cellular component biogenesis	BIOLOGICAL_PROCESS	1	0.380167	1	432	231	32349
	GO:0051962	positive regulation of nervous system development	BIOLOGICAL_PROCESS	1	0.380354	1	433	231	32348
	GO:0060560	developmental growth involved in morphogenesis	BIOLOGICAL_PROCESS	1	0.380354	1	433	231	32348
	GO:0043025	neuronal cell body	CELLULAR_COMPONENT	1	0.380354	1	433	231	32348
	GO:1902533	positive regulation of intracellular signal transduction	BIOLOGICAL_PROCESS	1	0.381175	1	437	231	32344
	GO:0060285	cilium-dependent cell motility	BIOLOGICAL_PROCESS	1	0.381247	1	67	231	32714
	GO:0019732	antifungal humoral response	BIOLOGICAL_PROCESS	1	0.381247	1	67	231	32714
	GO:0001539	cilium or flagellum-dependent cell motility	BIOLOGICAL_PROCESS	1	0.381247	1	67	231	32714
	GO:0035082	axoneme assembly	BIOLOGICAL_PROCESS	1	0.381247	1	67	231	32714
	GO:0051928	positive regulation of calcium ion transport	BIOLOGICAL_PROCESS	1	0.381247	1	67	231	32714
	GO:0008074	guanylate cyclase complex, soluble	CELLULAR_COMPONENT	1	0.381247	1	67	231	32714
	GO:0008331	high voltage-gated calcium channel activity	MOLECULAR_FUNCTION	1	0.381247	1	67	231	32714
	GO:0015293	symporter activity	MOLECULAR_FUNCTION	1	0.381377	2	186	230	32595
	GO:0007298	border follicle cell migration	BIOLOGICAL_PROCESS	1	0.382898	1	444	231	32337
	GO:0099504	synaptic vesicle cycle	BIOLOGICAL_PROCESS	1	0.383455	1	446	231	32335
	GO:0042803	protein homodimerization activity	MOLECULAR_FUNCTION	1	0.383745	1	447	231	32334
	GO:1990234	transferase complex	CELLULAR_COMPONENT	1	0.384881	3	779	229	32002
	GO:0060322	head development	BIOLOGICAL_PROCESS	1	0.384972	1	451	231	32330
	GO:0070006	metalloaminopeptidase activity	MOLECULAR_FUNCTION	1	0.385604	1	68	231	32713
	GO:0016335	morphogenesis of larval imaginal disc epithelium	BIOLOGICAL_PROCESS	1	0.385604	1	68	231	32713
	GO:0006026	aminoglycan catabolic process	BIOLOGICAL_PROCESS	1	0.385604	1	68	231	32713
	GO:0044297	cell body	CELLULAR_COMPONENT	1	0.386661	1	456	231	32325
	GO:0042461	photoreceptor cell development	BIOLOGICAL_PROCESS	1	0.388519	1	461	231	32320
	GO:0048732	gland development	BIOLOGICAL_PROCESS	1	0.38891	1	462	231	32319
	GO:0030707	follicle cell of egg chamber development	BIOLOGICAL_PROCESS	1	0.389524	3	812	229	31969
	GO:0016627	oxidoreductase activity, acting on the CH-CH group of donors	MOLECULAR_FUNCTION	1	0.389931	1	69	231	32712
	GO:0051098	regulation of binding	BIOLOGICAL_PROCESS	1	0.389931	1	69	231	32712
	GO:0006101	citrate metabolic process	BIOLOGICAL_PROCESS	1	0.389931	1	69	231	32712
	GO:0007015	actin filament organization	BIOLOGICAL_PROCESS	1	0.390963	1	467	231	32314
	GO:0004888	transmembrane signaling receptor activity	MOLECULAR_FUNCTION	1	0.393091	8	822	224	31959
	GO:0019991	septate junction assembly	BIOLOGICAL_PROCESS	1	0.393791	2	191	230	32590
	GO:0042446	hormone biosynthetic process	BIOLOGICAL_PROCESS	1	0.394227	1	70	231	32711
	GO:0090288	negative regulation of cellular response to growth factor stimulus	BIOLOGICAL_PROCESS	1	0.394227	1	70	231	32711
	GO:0005930	axoneme	CELLULAR_COMPONENT	1	0.394227	1	70	231	32711
	GO:0097014	ciliary plasm	CELLULAR_COMPONENT	1	0.394227	1	70	231	32711
	GO:0015318	inorganic molecular entity transmembrane transporter activity	MOLECULAR_FUNCTION	1	0.395757	6	1308	226	31473
	GO:0009954	proximal/distal pattern formation	BIOLOGICAL_PROCESS	1	0.398493	1	71	231	32710
	GO:0033627	cell adhesion mediated by integrin	BIOLOGICAL_PROCESS	1	0.398493	1	71	231	32710
	GO:0045333	cellular respiration	BIOLOGICAL_PROCESS	1	0.401185	2	194	230	32587
	GO:0036094	small molecule binding	MOLECULAR_FUNCTION	1	0.401262	15	2719	217	30062
	GO:0009617	response to bacterium	BIOLOGICAL_PROCESS	1	0.401804	5	485	227	32296
	GO:0005891	voltage-gated calcium channel complex	CELLULAR_COMPONENT	1	0.40273	1	72	231	32709
	GO:0004197	cysteine-type endopeptidase activity	MOLECULAR_FUNCTION	1	0.406936	1	73	231	32708
	GO:0072350	tricarboxylic acid metabolic process	BIOLOGICAL_PROCESS	1	0.406936	1	73	231	32708
	GO:2001257	regulation of cation channel activity	BIOLOGICAL_PROCESS	1	0.406936	1	73	231	32708
	GO:0050962	detection of light stimulus involved in sensory perception	BIOLOGICAL_PROCESS	1	0.406936	1	73	231	32708
	GO:0060271	cilium assembly	BIOLOGICAL_PROCESS	1	0.408537	2	197	230	32584
	GO:0048488	synaptic vesicle endocytosis	BIOLOGICAL_PROCESS	1	0.409859	0	201	232	32580
	GO:0140238	presynaptic endocytosis	BIOLOGICAL_PROCESS	1	0.409859	0	201	232	32580
	GO:0000987	cis-regulatory region sequence-specific DNA binding	MOLECULAR_FUNCTION	1	0.409866	0	200	232	32581
	GO:0030951	establishment or maintenance of microtubule cytoskeleton polarity	BIOLOGICAL_PROCESS	1	0.409866	0	200	232	32581
	GO:0006402	mRNA catabolic process	BIOLOGICAL_PROCESS	1	0.409896	0	203	232	32578
	GO:0098661	inorganic anion transmembrane transport	BIOLOGICAL_PROCESS	1	0.409896	0	203	232	32578
	GO:0072657	protein localization to membrane	BIOLOGICAL_PROCESS	1	0.409896	0	203	232	32578
	GO:0006352	DNA-templated transcription initiation	BIOLOGICAL_PROCESS	1	0.40994	0	204	232	32577
	GO:0044391	ribosomal subunit	CELLULAR_COMPONENT	1	0.40994	0	204	232	32577
	GO:0045786	negative regulation of cell cycle	BIOLOGICAL_PROCESS	1	0.410001	0	205	232	32576
	GO:0090087	regulation of peptide transport	BIOLOGICAL_PROCESS	1	0.410079	0	206	232	32575
	GO:0030133	transport vesicle	CELLULAR_COMPONENT	1	0.410079	0	206	232	32575
	GO:0034332	adherens junction organization	BIOLOGICAL_PROCESS	1	0.410079	0	206	232	32575
	GO:1903429	regulation of cell maturation	BIOLOGICAL_PROCESS	1	0.410079	0	206	232	32575
	GO:0003774	cytoskeletal motor activity	MOLECULAR_FUNCTION	1	0.410079	0	206	232	32575
	GO:0006399	tRNA metabolic process	BIOLOGICAL_PROCESS	1	0.410173	0	207	232	32574
	GO:0140097	catalytic activity, acting on DNA	MOLECULAR_FUNCTION	1	0.410173	0	207	232	32574
	GO:0043066	negative regulation of apoptotic process	BIOLOGICAL_PROCESS	1	0.410173	0	207	232	32574
	GO:0005635	nuclear envelope	CELLULAR_COMPONENT	1	0.410283	0	208	232	32573
	GO:0016741	transferase activity, transferring one-carbon groups	MOLECULAR_FUNCTION	1	0.410283	0	208	232	32573
	GO:0019901	protein kinase binding	MOLECULAR_FUNCTION	1	0.41041	0	209	232	32572
	GO:0072001	renal system development	BIOLOGICAL_PROCESS	1	0.41041	0	209	232	32572
	GO:0030155	regulation of cell adhesion	BIOLOGICAL_PROCESS	1	0.41041	0	209	232	32572
	GO:0045214	sarcomere organization	BIOLOGICAL_PROCESS	1	0.41041	0	209	232	32572
	GO:0007480	imaginal disc-derived leg morphogenesis	BIOLOGICAL_PROCESS	1	0.41041	0	209	232	32572
	GO:0017148	negative regulation of translation	BIOLOGICAL_PROCESS	1	0.410552	0	210	232	32571
	GO:0032886	regulation of microtubule-based process	BIOLOGICAL_PROCESS	1	0.410552	0	210	232	32571
	GO:0061982	meiosis I cell cycle process	BIOLOGICAL_PROCESS	1	0.410711	0	211	232	32570
	GO:0006906	vesicle fusion	BIOLOGICAL_PROCESS	1	0.410885	0	212	232	32569
	GO:0051258	protein polymerization	BIOLOGICAL_PROCESS	1	0.410885	0	212	232	32569
	GO:0036465	synaptic vesicle recycling	BIOLOGICAL_PROCESS	1	0.411074	0	213	232	32568
	GO:0009267	cellular response to starvation	BIOLOGICAL_PROCESS	1	0.411074	0	213	232	32568
	GO:0030674	protein-macromolecule adaptor activity	MOLECULAR_FUNCTION	1	0.411074	0	213	232	32568
	GO:0003735	structural constituent of ribosome	MOLECULAR_FUNCTION	1	0.411074	0	213	232	32568
	GO:0019751	polyol metabolic process	BIOLOGICAL_PROCESS	1	0.411113	1	74	231	32707
	GO:0004620	phospholipase activity	MOLECULAR_FUNCTION	1	0.411113	1	74	231	32707
	GO:0001558	regulation of cell growth	BIOLOGICAL_PROCESS	1	0.41128	0	214	232	32567
	GO:0030866	cortical actin cytoskeleton organization	BIOLOGICAL_PROCESS	1	0.41128	0	214	232	32567
	GO:0005342	organic acid transmembrane transporter activity	MOLECULAR_FUNCTION	1	0.4115	0	215	232	32566
	GO:0009898	cytoplasmic side of plasma membrane	CELLULAR_COMPONENT	1	0.4115	0	215	232	32566
	GO:0046943	carboxylic acid transmembrane transporter activity	MOLECULAR_FUNCTION	1	0.4115	0	215	232	32566
	GO:0060538	skeletal muscle organ development	BIOLOGICAL_PROCESS	1	0.411735	0	216	232	32565
	GO:0009101	glycoprotein biosynthetic process	BIOLOGICAL_PROCESS	1	0.411986	0	217	232	32564
	GO:0007052	mitotic spindle organization	BIOLOGICAL_PROCESS	1	0.411986	0	217	232	32564
	GO:1903825	organic acid transmembrane transport	BIOLOGICAL_PROCESS	1	0.412251	0	218	232	32563
	GO:1905039	carboxylic acid transmembrane transport	BIOLOGICAL_PROCESS	1	0.412251	0	218	232	32563
	GO:0090174	organelle membrane fusion	BIOLOGICAL_PROCESS	1	0.412251	0	218	232	32563
	GO:0098562	cytoplasmic side of membrane	CELLULAR_COMPONENT	1	0.412531	0	219	232	32562
	GO:0007098	centrosome cycle	BIOLOGICAL_PROCESS	1	0.412531	0	219	232	32562
	GO:0045466	R7 cell differentiation	BIOLOGICAL_PROCESS	1	0.412531	0	219	232	32562
	GO:0018108	peptidyl-tyrosine phosphorylation	BIOLOGICAL_PROCESS	1	0.412531	0	219	232	32562
	GO:0031669	cellular response to nutrient levels	BIOLOGICAL_PROCESS	1	0.412825	0	220	232	32561
	GO:0019897	extrinsic component of plasma membrane	CELLULAR_COMPONENT	1	0.412825	0	220	232	32561
	GO:0045451	pole plasm oskar mRNA localization	BIOLOGICAL_PROCESS	1	0.412825	0	220	232	32561
	GO:0008654	phospholipid biosynthetic process	BIOLOGICAL_PROCESS	1	0.412825	0	220	232	32561
	GO:0018212	peptidyl-tyrosine modification	BIOLOGICAL_PROCESS	1	0.413134	0	221	232	32560
	GO:0043414	macromolecule methylation	BIOLOGICAL_PROCESS	1	0.413457	0	222	232	32559
	GO:0001933	negative regulation of protein phosphorylation	BIOLOGICAL_PROCESS	1	0.413457	0	222	232	32559
	GO:0043068	positive regulation of programmed cell death	BIOLOGICAL_PROCESS	1	0.413457	0	222	232	32559
	GO:0042326	negative regulation of phosphorylation	BIOLOGICAL_PROCESS	1	0.413795	0	223	232	32558
	GO:0031668	cellular response to extracellular stimulus	BIOLOGICAL_PROCESS	1	0.413795	0	223	232	32558
	GO:0016333	morphogenesis of follicular epithelium	BIOLOGICAL_PROCESS	1	0.413795	0	223	232	32558
	GO:0034249	negative regulation of amide metabolic process	BIOLOGICAL_PROCESS	1	0.414146	0	224	232	32557
	GO:0048471	perinuclear region of cytoplasm	CELLULAR_COMPONENT	1	0.414511	0	225	232	32556
	GO:0007254	JNK cascade	BIOLOGICAL_PROCESS	1	0.414511	0	225	232	32556
	GO:0043062	extracellular structure organization	BIOLOGICAL_PROCESS	1	0.414511	0	225	232	32556
	GO:0006401	RNA catabolic process	BIOLOGICAL_PROCESS	1	0.41489	0	226	232	32555
	GO:0031507	heterochromatin formation	BIOLOGICAL_PROCESS	1	0.41489	0	226	232	32555
	GO:0045814	negative regulation of gene expression, epigenetic	BIOLOGICAL_PROCESS	1	0.41489	0	226	232	32555
	GO:0043254	regulation of protein-containing complex assembly	BIOLOGICAL_PROCESS	1	0.41489	0	226	232	32555
	GO:0098802	plasma membrane signaling receptor complex	CELLULAR_COMPONENT	1	0.415261	1	75	231	32706
	GO:0005730	nucleolus	CELLULAR_COMPONENT	1	0.415282	0	227	232	32554
	GO:0045666	positive regulation of neuron differentiation	BIOLOGICAL_PROCESS	1	0.415282	0	227	232	32554
	GO:0030100	regulation of endocytosis	BIOLOGICAL_PROCESS	1	0.415688	0	228	232	32553
	GO:0050658	RNA transport	BIOLOGICAL_PROCESS	1	0.415688	0	228	232	32553
	GO:0050657	nucleic acid transport	BIOLOGICAL_PROCESS	1	0.415688	0	228	232	32553
	GO:0019094	pole plasm mRNA localization	BIOLOGICAL_PROCESS	1	0.415688	0	228	232	32553
	GO:0007316	pole plasm RNA localization	BIOLOGICAL_PROCESS	1	0.415688	0	228	232	32553
	GO:0050770	regulation of axonogenesis	BIOLOGICAL_PROCESS	1	0.416107	0	229	232	32552
	GO:0015698	inorganic anion transport	BIOLOGICAL_PROCESS	1	0.416107	0	229	232	32552
	GO:0070828	heterochromatin organization	BIOLOGICAL_PROCESS	1	0.416107	0	229	232	32552
	GO:0051403	stress-activated MAPK cascade	BIOLOGICAL_PROCESS	1	0.416107	0	229	232	32552
	GO:0035317	imaginal disc-derived wing hair organization	BIOLOGICAL_PROCESS	1	0.416539	0	230	232	32551
	GO:0016874	ligase activity	MOLECULAR_FUNCTION	1	0.416539	0	230	232	32551
	GO:0051236	establishment of RNA localization	BIOLOGICAL_PROCESS	1	0.416539	0	230	232	32551
	GO:0043069	negative regulation of programmed cell death	BIOLOGICAL_PROCESS	1	0.416539	0	230	232	32551
	GO:0010558	negative regulation of macromolecule biosynthetic process	BIOLOGICAL_PROCESS	1	0.416827	7	1415	225	31366
	GO:0035316	non-sensory hair organization	BIOLOGICAL_PROCESS	1	0.417443	0	232	232	32549
	GO:0035315	hair cell differentiation	BIOLOGICAL_PROCESS	1	0.417443	0	232	232	32549
	GO:0031327	negative regulation of cellular biosynthetic process	BIOLOGICAL_PROCESS	1	0.418028	7	1436	225	31345
	GO:0009890	negative regulation of biosynthetic process	BIOLOGICAL_PROCESS	1	0.418285	7	1439	225	31342
	GO:0099738	cell cortex region	CELLULAR_COMPONENT	1	0.418397	0	234	232	32547
	GO:1902275	regulation of chromatin organization	BIOLOGICAL_PROCESS	1	0.418893	0	235	232	32546
	GO:0009913	epidermal cell differentiation	BIOLOGICAL_PROCESS	1	0.418893	0	235	232	32546
	GO:0005272	sodium channel activity	MOLECULAR_FUNCTION	1	0.41938	1	76	231	32705
	GO:0061630	ubiquitin protein ligase activity	MOLECULAR_FUNCTION	1	0.419402	0	236	232	32545
	GO:0045860	positive regulation of protein kinase activity	BIOLOGICAL_PROCESS	1	0.419402	0	236	232	32545
	GO:0030865	cortical cytoskeleton organization	BIOLOGICAL_PROCESS	1	0.419922	0	237	232	32544
	GO:0007369	gastrulation	BIOLOGICAL_PROCESS	1	0.419922	0	237	232	32544
	GO:0033674	positive regulation of kinase activity	BIOLOGICAL_PROCESS	1	0.419922	0	237	232	32544
	GO:0098552	side of membrane	CELLULAR_COMPONENT	1	0.420455	0	238	232	32543
	GO:0005759	mitochondrial matrix	CELLULAR_COMPONENT	1	0.421	0	239	232	32542
	GO:0008045	motor neuron axon guidance	BIOLOGICAL_PROCESS	1	0.421	0	239	232	32542
	GO:0061659	ubiquitin-like protein ligase activity	MOLECULAR_FUNCTION	1	0.421	0	239	232	32542
	GO:0048284	organelle fusion	BIOLOGICAL_PROCESS	1	0.421556	0	240	232	32541
	GO:0090255	cell proliferation involved in imaginal disc-derived wing morphogenesis	BIOLOGICAL_PROCESS	1	0.421556	0	240	232	32541
	GO:0004721	phosphoprotein phosphatase activity	MOLECULAR_FUNCTION	1	0.422124	0	241	232	32540
	GO:0061025	membrane fusion	BIOLOGICAL_PROCESS	1	0.422124	0	241	232	32540
	GO:0031023	microtubule organizing center organization	BIOLOGICAL_PROCESS	1	0.422124	0	241	232	32540
	GO:0098722	asymmetric stem cell division	BIOLOGICAL_PROCESS	1	0.423296	0	243	232	32538
	GO:0000070	mitotic sister chromatid segregation	BIOLOGICAL_PROCESS	1	0.423296	0	243	232	32538
	GO:0035277	spiracle morphogenesis, open tracheal system	BIOLOGICAL_PROCESS	1	0.42347	1	77	231	32704
	GO:0001578	microtubule bundle formation	BIOLOGICAL_PROCESS	1	0.42347	1	77	231	32704
	GO:0036335	intestinal stem cell homeostasis	BIOLOGICAL_PROCESS	1	0.42347	1	77	231	32704
	GO:0030139	endocytic vesicle	CELLULAR_COMPONENT	1	0.42347	1	77	231	32704
	GO:0086010	membrane depolarization during action potential	BIOLOGICAL_PROCESS	1	0.42347	1	77	231	32704
	GO:0140297	DNA-binding transcription factor binding	MOLECULAR_FUNCTION	1	0.424512	0	245	232	32536
	GO:0019900	kinase binding	MOLECULAR_FUNCTION	1	0.425137	0	246	232	32535
	GO:0016042	lipid catabolic process	BIOLOGICAL_PROCESS	1	0.425137	0	246	232	32535
	GO:0060811	intracellular mRNA localization involved in anterior/posterior axis specification	BIOLOGICAL_PROCESS	1	0.425137	0	246	232	32535
	GO:0007616	long-term memory	BIOLOGICAL_PROCESS	1	0.425137	0	246	232	32535
	GO:2000241	regulation of reproductive process	BIOLOGICAL_PROCESS	1	0.425773	0	247	232	32534
	GO:0071496	cellular response to external stimulus	BIOLOGICAL_PROCESS	1	0.425773	0	247	232	32534
	GO:0030097	hemopoiesis	BIOLOGICAL_PROCESS	1	0.42642	0	248	232	32533
	GO:0010563	negative regulation of phosphorus metabolic process	BIOLOGICAL_PROCESS	1	0.42642	0	248	232	32533
	GO:0045936	negative regulation of phosphate metabolic process	BIOLOGICAL_PROCESS	1	0.42642	0	248	232	32533
	GO:0019904	protein domain specific binding	MOLECULAR_FUNCTION	1	0.427077	0	249	232	32532
	GO:0044772	mitotic cell cycle phase transition	BIOLOGICAL_PROCESS	1	0.427077	0	249	232	32532
	GO:0005746	mitochondrial respirasome	CELLULAR_COMPONENT	1	0.427531	1	78	231	32703
	GO:1903320	regulation of protein modification by small protein conjugation or removal	BIOLOGICAL_PROCESS	1	0.427531	1	78	231	32703
	GO:0046942	carboxylic acid transport	BIOLOGICAL_PROCESS	1	0.427745	0	250	232	32531
	GO:0015849	organic acid transport	BIOLOGICAL_PROCESS	1	0.427745	0	250	232	32531
	GO:1901987	regulation of cell cycle phase transition	BIOLOGICAL_PROCESS	1	0.428424	0	251	232	32530
	GO:0060810	intracellular mRNA localization involved in pattern specification process	BIOLOGICAL_PROCESS	1	0.428424	0	251	232	32530
	GO:0030952	establishment or maintenance of cytoskeleton polarity	BIOLOGICAL_PROCESS	1	0.429113	0	252	232	32529
	GO:0048193	Golgi vesicle transport	BIOLOGICAL_PROCESS	1	0.429113	0	252	232	32529
	GO:0000819	sister chromatid segregation	BIOLOGICAL_PROCESS	1	0.429812	0	253	232	32528
	GO:0010721	negative regulation of cell development	BIOLOGICAL_PROCESS	1	0.429812	0	253	232	32528
	GO:0032259	methylation	BIOLOGICAL_PROCESS	1	0.431241	0	255	232	32526
	GO:0008360	regulation of cell shape	BIOLOGICAL_PROCESS	1	0.43197	0	256	232	32525
	GO:0008306	associative learning	BIOLOGICAL_PROCESS	1	0.433458	3	255	229	32526
	GO:0046677	response to antibiotic	BIOLOGICAL_PROCESS	1	0.434983	3	257	229	32524
	GO:0016059	deactivation of rhodopsin mediated signaling	BIOLOGICAL_PROCESS	1	0.435568	1	80	231	32701
	GO:0046915	transition metal ion transmembrane transporter activity	MOLECULAR_FUNCTION	1	0.435568	1	80	231	32701
	GO:0052689	carboxylic ester hydrolase activity	MOLECULAR_FUNCTION	1	0.436547	3	259	229	32522
	GO:1903034	regulation of response to wounding	BIOLOGICAL_PROCESS	1	0.439544	1	81	231	32700
	GO:0055037	recycling endosome	CELLULAR_COMPONENT	1	0.439544	1	81	231	32700
	GO:0098662	inorganic cation transmembrane transport	BIOLOGICAL_PROCESS	1	0.439579	9	998	223	31783
	GO:0016324	apical plasma membrane	CELLULAR_COMPONENT	1	0.442299	3	266	229	32515
	GO:0035097	histone methyltransferase complex	CELLULAR_COMPONENT	1	0.443493	1	82	231	32699
	GO:0004383	guanylate cyclase activity	MOLECULAR_FUNCTION	1	0.443493	1	82	231	32699
	GO:0022400	regulation of rhodopsin mediated signaling pathway	BIOLOGICAL_PROCESS	1	0.443493	1	82	231	32699
	GO:0006182	cGMP biosynthetic process	BIOLOGICAL_PROCESS	1	0.443493	1	82	231	32699
	GO:0010631	epithelial cell migration	BIOLOGICAL_PROCESS	1	0.447035	2	557	230	32224
	GO:0090132	epithelium migration	BIOLOGICAL_PROCESS	1	0.44705	2	558	230	32223
	GO:0051603	proteolysis involved in protein catabolic process	BIOLOGICAL_PROCESS	1	0.447171	2	562	230	32219
	GO:0060341	regulation of cellular localization	BIOLOGICAL_PROCESS	1	0.447691	2	570	230	32211
	GO:0090130	tissue migration	BIOLOGICAL_PROCESS	1	0.447878	2	572	230	32209
	GO:1901137	carbohydrate derivative biosynthetic process	BIOLOGICAL_PROCESS	1	0.448087	2	574	230	32207
	GO:0001751	compound eye photoreceptor cell differentiation	BIOLOGICAL_PROCESS	1	0.449632	2	585	230	32196
	GO:0016758	hexosyltransferase activity	MOLECULAR_FUNCTION	1	0.45029	3	275	229	32506
	GO:0007608	sensory perception of smell	BIOLOGICAL_PROCESS	1	0.45029	3	275	229	32506
	GO:0098803	respiratory chain complex	CELLULAR_COMPONENT	1	0.451307	1	84	231	32697
	GO:0048872	homeostasis of number of cells	BIOLOGICAL_PROCESS	1	0.451307	1	84	231	32697
	GO:0009190	cyclic nucleotide biosynthetic process	BIOLOGICAL_PROCESS	1	0.451307	1	84	231	32697
	GO:0045168	cell-cell signaling involved in cell fate commitment	BIOLOGICAL_PROCESS	1	0.451307	1	84	231	32697
	GO:0071310	cellular response to organic substance	BIOLOGICAL_PROCESS	1	0.451598	2	595	230	32186
	GO:0032940	secretion by cell	BIOLOGICAL_PROCESS	1	0.452289	2	598	230	32183
	GO:0140352	export from cell	BIOLOGICAL_PROCESS	1	0.452289	2	598	230	32183
	GO:0098655	monoatomic cation transmembrane transport	BIOLOGICAL_PROCESS	1	0.45285	9	1034	223	31747
	GO:0007169	transmembrane receptor protein tyrosine kinase signaling pathway	BIOLOGICAL_PROCESS	1	0.45328	2	602	230	32179
	GO:0005102	signaling receptor binding	MOLECULAR_FUNCTION	1	0.454352	2	606	230	32175
	GO:0030163	protein catabolic process	BIOLOGICAL_PROCESS	1	0.454632	2	607	230	32174
	GO:0005245	voltage-gated calcium channel activity	MOLECULAR_FUNCTION	1	0.455173	1	85	231	32696
	GO:0034704	calcium channel complex	CELLULAR_COMPONENT	1	0.455173	1	85	231	32696
	GO:0070469	respirasome	CELLULAR_COMPONENT	1	0.455173	1	85	231	32696
	GO:0007427	epithelial cell migration, open tracheal system	BIOLOGICAL_PROCESS	1	0.455173	1	85	231	32696
	GO:0023056	positive regulation of signaling	BIOLOGICAL_PROCESS	1	0.455893	5	1053	227	31728
	GO:0010647	positive regulation of cell communication	BIOLOGICAL_PROCESS	1	0.455893	5	1053	227	31728
	GO:0016788	hydrolase activity, acting on ester bonds	MOLECULAR_FUNCTION	1	0.456063	5	1061	227	31720
	GO:0001667	ameboidal-type cell migration	BIOLOGICAL_PROCESS	1	0.456104	2	612	230	32169
	GO:0065009	regulation of molecular function	BIOLOGICAL_PROCESS	1	0.456821	9	1684	223	31097
	GO:0097237	cellular response to toxic substance	BIOLOGICAL_PROCESS	1	0.459012	1	86	231	32695
	GO:1901607	alpha-amino acid biosynthetic process	BIOLOGICAL_PROCESS	1	0.459012	1	86	231	32695
	GO:0008347	glial cell migration	BIOLOGICAL_PROCESS	1	0.459012	1	86	231	32695
	GO:0002027	regulation of heart rate	BIOLOGICAL_PROCESS	1	0.459012	1	86	231	32695
	GO:0008592	regulation of Toll signaling pathway	BIOLOGICAL_PROCESS	1	0.459012	1	86	231	32695
	GO:1902494	catalytic complex	CELLULAR_COMPONENT	1	0.459665	9	1741	223	31040
	GO:0007612	learning	BIOLOGICAL_PROCESS	1	0.459871	3	285	229	32496
	GO:0043296	apical junction complex	CELLULAR_COMPONENT	1	0.459871	3	285	229	32496
	GO:0016829	lyase activity	MOLECULAR_FUNCTION	1	0.461868	3	287	229	32494
	GO:0005741	mitochondrial outer membrane	CELLULAR_COMPONENT	1	0.462823	1	87	231	32694
	GO:0016836	hydro-lyase activity	MOLECULAR_FUNCTION	1	0.462823	1	87	231	32694
	GO:0032412	regulation of monoatomic ion transmembrane transporter activity	BIOLOGICAL_PROCESS	1	0.462823	1	87	231	32694
	GO:0009975	cyclase activity	MOLECULAR_FUNCTION	1	0.462823	1	87	231	32694
	GO:0022898	regulation of transmembrane transporter activity	BIOLOGICAL_PROCESS	1	0.462823	1	87	231	32694
	GO:0032409	regulation of transporter activity	BIOLOGICAL_PROCESS	1	0.462823	1	87	231	32694
	GO:0046486	glycerolipid metabolic process	BIOLOGICAL_PROCESS	1	0.464909	3	290	229	32491
	GO:0016328	lateral plasma membrane	CELLULAR_COMPONENT	1	0.466609	1	88	231	32693
	GO:0016787	hydrolase activity	MOLECULAR_FUNCTION	1	0.466654	30	3723	202	29058
	GO:0006812	monoatomic cation transport	BIOLOGICAL_PROCESS	1	0.466815	10	1131	222	31650
	GO:0040003	chitin-based cuticle development	BIOLOGICAL_PROCESS	1	0.466967	3	292	229	32489
	GO:0097553	calcium ion transmembrane import into cytosol	BIOLOGICAL_PROCESS	1	0.470367	1	89	231	32692
	GO:0051899	membrane depolarization	BIOLOGICAL_PROCESS	1	0.470367	1	89	231	32692
	GO:0042752	regulation of circadian rhythm	BIOLOGICAL_PROCESS	1	0.472212	3	297	229	32484
	GO:0016056	rhodopsin mediated signaling pathway	BIOLOGICAL_PROCESS	1	0.474099	1	90	231	32691
	GO:0016849	phosphorus-oxygen lyase activity	MOLECULAR_FUNCTION	1	0.474099	1	90	231	32691
	GO:0042048	olfactory behavior	BIOLOGICAL_PROCESS	1	0.478683	3	303	229	32478
	GO:0019748	secondary metabolic process	BIOLOGICAL_PROCESS	1	0.48088	3	305	229	32476
	GO:0050790	regulation of catalytic activity	BIOLOGICAL_PROCESS	1	0.483328	6	1208	226	31573
	GO:0044248	cellular catabolic process	BIOLOGICAL_PROCESS	1	0.48346	6	1211	226	31570
	GO:0030003	intracellular monoatomic cation homeostasis	BIOLOGICAL_PROCESS	1	0.48421	3	308	229	32473
	GO:0003341	cilium movement	BIOLOGICAL_PROCESS	1	0.485139	1	93	231	32688
	GO:0006873	intracellular monoatomic ion homeostasis	BIOLOGICAL_PROCESS	1	0.485329	3	309	229	32472
	GO:0031253	cell projection membrane	CELLULAR_COMPONENT	1	0.488768	1	94	231	32687
	GO:0007494	midgut development	BIOLOGICAL_PROCESS	1	0.492371	1	95	231	32686
	GO:0046982	protein heterodimerization activity	MOLECULAR_FUNCTION	1	0.496903	3	713	229	32068
	GO:0005509	calcium ion binding	MOLECULAR_FUNCTION	1	0.497856	3	724	229	32057
	GO:0007626	locomotory behavior	BIOLOGICAL_PROCESS	1	0.498204	3	727	229	32054
	GO:0030203	glycosaminoglycan metabolic process	BIOLOGICAL_PROCESS	1	0.499501	1	97	231	32684
	GO:0034708	methyltransferase complex	CELLULAR_COMPONENT	1	0.499501	1	97	231	32684
	GO:0007614	short-term memory	BIOLOGICAL_PROCESS	1	0.503029	1	98	231	32683
	GO:1903169	regulation of calcium ion transmembrane transport	BIOLOGICAL_PROCESS	1	0.503029	1	98	231	32683
	GO:0007398	ectoderm development	BIOLOGICAL_PROCESS	1	0.503029	1	98	231	32683
	GO:0016746	acyltransferase activity	MOLECULAR_FUNCTION	1	0.505443	7	760	225	32021
	GO:0005215	transporter activity	MOLECULAR_FUNCTION	1	0.506124	18	2171	214	30610
	GO:0004177	aminopeptidase activity	MOLECULAR_FUNCTION	1	0.506532	1	99	231	32682
	GO:0016835	carbon-oxygen lyase activity	MOLECULAR_FUNCTION	1	0.506532	1	99	231	32682
	GO:0008277	regulation of G protein-coupled receptor signaling pathway	BIOLOGICAL_PROCESS	1	0.506532	1	99	231	32682
	GO:0010629	negative regulation of gene expression	BIOLOGICAL_PROCESS	1	0.506751	7	1356	225	31425
	GO:0030054	cell junction	CELLULAR_COMPONENT	1	0.507205	7	1364	225	31417
	GO:0055082	intracellular chemical homeostasis	BIOLOGICAL_PROCESS	1	0.507344	3	328	229	32453
	GO:0034330	cell junction organization	BIOLOGICAL_PROCESS	1	0.507804	7	1372	225	31409
	GO:0006810	transport	BIOLOGICAL_PROCESS	1	0.509241	29	4654	203	28127
	GO:0042180	cellular ketone metabolic process	BIOLOGICAL_PROCESS	1	0.510011	1	100	231	32681
	GO:0048069	eye pigmentation	BIOLOGICAL_PROCESS	1	0.510011	1	100	231	32681
	GO:0044272	sulfur compound biosynthetic process	BIOLOGICAL_PROCESS	1	0.513465	1	101	231	32680
	GO:0019867	outer membrane	CELLULAR_COMPONENT	1	0.516894	1	102	231	32679
	GO:0031968	organelle outer membrane	CELLULAR_COMPONENT	1	0.516894	1	102	231	32679
	GO:0010469	regulation of signaling receptor activity	BIOLOGICAL_PROCESS	1	0.5203	1	103	231	32678
	GO:0042045	epithelial fluid transport	BIOLOGICAL_PROCESS	1	0.523682	1	104	231	32677
	GO:0001508	action potential	BIOLOGICAL_PROCESS	1	0.523682	1	104	231	32677
	GO:0046068	cGMP metabolic process	BIOLOGICAL_PROCESS	1	0.523682	1	104	231	32677
	GO:0010008	endosome membrane	CELLULAR_COMPONENT	1	0.523682	1	104	231	32677
	GO:0070633	transepithelial transport	BIOLOGICAL_PROCESS	1	0.523682	1	104	231	32677
	GO:0051961	negative regulation of nervous system development	BIOLOGICAL_PROCESS	1	0.525758	1	347	231	32434
	GO:0008340	determination of adult lifespan	BIOLOGICAL_PROCESS	1	0.52576	1	348	231	32433
	GO:0055002	striated muscle cell development	BIOLOGICAL_PROCESS	1	0.52576	1	348	231	32433
	GO:0010498	proteasomal protein catabolic process	BIOLOGICAL_PROCESS	1	0.525764	1	346	231	32435
	GO:0051648	vesicle localization	BIOLOGICAL_PROCESS	1	0.525772	1	349	231	32432
	GO:0002252	immune effector process	BIOLOGICAL_PROCESS	1	0.52582	1	351	231	32430
	GO:0055001	muscle cell development	BIOLOGICAL_PROCESS	1	0.52582	1	351	231	32430
	GO:0042051	compound eye photoreceptor development	BIOLOGICAL_PROCESS	1	0.526689	1	362	231	32419
	GO:0009755	hormone-mediated signaling pathway	BIOLOGICAL_PROCESS	1	0.52704	1	105	231	32676
	GO:1990204	oxidoreductase complex	CELLULAR_COMPONENT	1	0.52704	1	105	231	32676
	GO:0015629	actin cytoskeleton	CELLULAR_COMPONENT	1	0.527097	1	365	231	32416
	GO:0034702	monoatomic ion channel complex	CELLULAR_COMPONENT	1	0.527576	1	368	231	32413
	GO:0009165	nucleotide biosynthetic process	BIOLOGICAL_PROCESS	1	0.528124	1	371	231	32410
	GO:1901293	nucleoside phosphate biosynthetic process	BIOLOGICAL_PROCESS	1	0.528528	1	373	231	32408
	GO:0033365	protein localization to organelle	BIOLOGICAL_PROCESS	1	0.528528	1	373	231	32408
	GO:0007018	microtubule-based movement	BIOLOGICAL_PROCESS	1	0.528962	1	375	231	32406
	GO:1902493	acetyltransferase complex	CELLULAR_COMPONENT	1	0.530374	1	106	231	32675
	GO:0042078	germ-line stem cell division	BIOLOGICAL_PROCESS	1	0.530374	1	106	231	32675
	GO:0032838	plasma membrane bounded cell projection cytoplasm	CELLULAR_COMPONENT	1	0.530374	1	106	231	32675
	GO:0031248	protein acetyltransferase complex	CELLULAR_COMPONENT	1	0.530374	1	106	231	32675
	GO:0042462	eye photoreceptor cell development	BIOLOGICAL_PROCESS	1	0.530439	1	381	231	32400
	GO:0045927	positive regulation of growth	BIOLOGICAL_PROCESS	1	0.531274	1	384	231	32397
	GO:0040029	epigenetic regulation of gene expression	BIOLOGICAL_PROCESS	1	0.532172	1	387	231	32394
	GO:0002922	positive regulation of humoral immune response	BIOLOGICAL_PROCESS	1	0.533685	1	107	231	32674
	GO:0002225	positive regulation of antimicrobial peptide production	BIOLOGICAL_PROCESS	1	0.533685	1	107	231	32674
	GO:0002699	positive regulation of immune effector process	BIOLOGICAL_PROCESS	1	0.533685	1	107	231	32674
	GO:0002702	positive regulation of production of molecular mediator of immune response	BIOLOGICAL_PROCESS	1	0.533685	1	107	231	32674
	GO:0002760	positive regulation of antimicrobial humoral response	BIOLOGICAL_PROCESS	1	0.533685	1	107	231	32674
	GO:0007367	segment polarity determination	BIOLOGICAL_PROCESS	1	0.533685	1	107	231	32674
	GO:0016020	membrane	CELLULAR_COMPONENT	1	0.534065	58	7649	174	25132
	GO:0045202	synapse	CELLULAR_COMPONENT	1	0.534843	4	861	228	31920
	GO:1901700	response to oxygen-containing compound	BIOLOGICAL_PROCESS	1	0.535585	4	870	228	31911
	GO:0098656	monoatomic anion transmembrane transport	BIOLOGICAL_PROCESS	1	0.53598	1	398	231	32383
	GO:0046928	regulation of neurotransmitter secretion	BIOLOGICAL_PROCESS	1	0.536973	1	108	231	32673
	GO:0051588	regulation of neurotransmitter transport	BIOLOGICAL_PROCESS	1	0.536973	1	108	231	32673
	GO:0006811	monoatomic ion transport	BIOLOGICAL_PROCESS	1	0.539675	13	1589	219	31192
	GO:0050830	defense response to Gram-positive bacterium	BIOLOGICAL_PROCESS	1	0.540238	1	109	231	32672
	GO:0006091	generation of precursor metabolites and energy	BIOLOGICAL_PROCESS	1	0.542865	4	411	228	32370
	GO:0070050	neuron cellular homeostasis	BIOLOGICAL_PROCESS	1	0.54348	1	110	231	32671
	GO:0048018	receptor ligand activity	MOLECULAR_FUNCTION	1	0.546699	1	111	231	32670
	GO:0042742	defense response to bacterium	BIOLOGICAL_PROCESS	1	0.546853	4	419	228	32362
	GO:0042044	fluid transport	BIOLOGICAL_PROCESS	1	0.556221	1	114	231	32667
	GO:0006805	xenobiotic metabolic process	BIOLOGICAL_PROCESS	1	0.556404	4	436	228	32345
	GO:0030001	metal ion transport	BIOLOGICAL_PROCESS	1	0.557288	8	958	224	31823
	GO:0016740	transferase activity	MOLECULAR_FUNCTION	1	0.558865	17	2872	215	29909
	GO:0072553	terminal button organization	BIOLOGICAL_PROCESS	1	0.55935	1	115	231	32666
	GO:0043235	receptor complex	CELLULAR_COMPONENT	1	0.55935	1	115	231	32666
	GO:0009150	purine ribonucleotide metabolic process	BIOLOGICAL_PROCESS	1	0.561358	4	444	228	32337
	GO:1903829	positive regulation of protein localization	BIOLOGICAL_PROCESS	1	0.562458	1	116	231	32665
	GO:0005200	structural constituent of cytoskeleton	MOLECULAR_FUNCTION	1	0.562458	1	116	231	32665
	GO:1901617	organic hydroxy compound biosynthetic process	BIOLOGICAL_PROCESS	1	0.562458	1	116	231	32665
	GO:0008354	germ cell migration	BIOLOGICAL_PROCESS	1	0.562458	1	116	231	32665
	GO:0038023	signaling receptor activity	MOLECULAR_FUNCTION	1	0.563732	8	975	224	31806
	GO:0044283	small molecule biosynthetic process	BIOLOGICAL_PROCESS	1	0.564589	4	449	228	32332
	GO:0008345	larval locomotory behavior	BIOLOGICAL_PROCESS	1	0.565544	1	117	231	32664
	GO:0046914	transition metal ion binding	MOLECULAR_FUNCTION	1	0.566564	15	1848	217	30933
	GO:0005925	focal adhesion	CELLULAR_COMPONENT	1	0.568608	1	118	231	32663
	GO:0051082	unfolded protein binding	MOLECULAR_FUNCTION	1	0.568608	1	118	231	32663
	GO:0009259	ribonucleotide metabolic process	BIOLOGICAL_PROCESS	1	0.56996	4	457	228	32324
	GO:1901136	carbohydrate derivative catabolic process	BIOLOGICAL_PROCESS	1	0.57165	1	119	231	32662
	GO:0046148	pigment biosynthetic process	BIOLOGICAL_PROCESS	1	0.57165	1	119	231	32662
	GO:0007187	G protein-coupled receptor signaling pathway, coupled to cyclic nucleotide second messenger	BIOLOGICAL_PROCESS	1	0.57165	1	119	231	32662
	GO:0007413	axonal fasciculation	BIOLOGICAL_PROCESS	1	0.57165	1	119	231	32662
	GO:0001227	DNA-binding transcription repressor activity, RNA polymerase II-specific	MOLECULAR_FUNCTION	1	0.57165	1	119	231	32662
	GO:0001217	DNA-binding transcription repressor activity	MOLECULAR_FUNCTION	1	0.57165	1	119	231	32662
	GO:0019693	ribose phosphate metabolic process	BIOLOGICAL_PROCESS	1	0.574141	4	463	228	32318
	GO:0035194	regulatory ncRNA-mediated post-transcriptional gene silencing	BIOLOGICAL_PROCESS	1	0.577672	1	121	231	32660
	GO:0042445	hormone metabolic process	BIOLOGICAL_PROCESS	1	0.577672	1	121	231	32660
	GO:0052652	cyclic purine nucleotide metabolic process	BIOLOGICAL_PROCESS	1	0.577672	1	121	231	32660
	GO:0019233	sensory perception of pain	BIOLOGICAL_PROCESS	1	0.577672	1	121	231	32660
	GO:0008235	metalloexopeptidase activity	MOLECULAR_FUNCTION	1	0.580651	1	122	231	32659
	GO:0046872	metal ion binding	MOLECULAR_FUNCTION	1	0.58196	20	3267	212	29514
	GO:0030546	signaling receptor activator activity	MOLECULAR_FUNCTION	1	0.583609	1	123	231	32658
	GO:0007603	phototransduction, visible light	BIOLOGICAL_PROCESS	1	0.583609	1	123	231	32658
	GO:0003008	system process	BIOLOGICAL_PROCESS	1	0.586496	16	2031	216	30750
	GO:0106030	neuron projection fasciculation	BIOLOGICAL_PROCESS	1	0.586546	1	124	231	32657
	GO:0030545	signaling receptor regulator activity	MOLECULAR_FUNCTION	1	0.589462	1	125	231	32656
	GO:0050909	sensory perception of taste	BIOLOGICAL_PROCESS	1	0.589462	1	125	231	32656
	GO:0006836	neurotransmitter transport	BIOLOGICAL_PROCESS	1	0.591167	2	491	230	32290
	GO:0061919	process utilizing autophagic mechanism	BIOLOGICAL_PROCESS	1	0.591587	2	503	230	32278
	GO:0006914	autophagy	BIOLOGICAL_PROCESS	1	0.591587	2	503	230	32278
	GO:0007617	mating behavior	BIOLOGICAL_PROCESS	1	0.591811	2	506	230	32275
	GO:0008582	regulation of synaptic assembly at neuromuscular junction	BIOLOGICAL_PROCESS	1	0.591896	2	507	230	32274
	GO:1903522	regulation of blood circulation	BIOLOGICAL_PROCESS	1	0.592359	1	126	231	32655
	GO:0008016	regulation of heart contraction	BIOLOGICAL_PROCESS	1	0.592359	1	126	231	32655
	GO:1904396	regulation of neuromuscular junction development	BIOLOGICAL_PROCESS	1	0.592636	2	514	230	32267
	GO:0140677	molecular function activator activity	MOLECULAR_FUNCTION	1	0.594842	2	528	230	32253
	GO:0019941	modification-dependent protein catabolic process	BIOLOGICAL_PROCESS	1	0.595234	2	530	230	32251
	GO:0006511	ubiquitin-dependent protein catabolic process	BIOLOGICAL_PROCESS	1	0.595234	2	530	230	32251
	GO:0001664	G protein-coupled receptor binding	MOLECULAR_FUNCTION	1	0.595234	1	127	231	32654
	GO:0051924	regulation of calcium ion transport	BIOLOGICAL_PROCESS	1	0.595234	1	127	231	32654
	GO:0005886	plasma membrane	CELLULAR_COMPONENT	1	0.595679	22	3549	210	29232
	GO:0043632	modification-dependent macromolecule catabolic process	BIOLOGICAL_PROCESS	1	0.596072	2	534	230	32247
	GO:0051963	regulation of synapse assembly	BIOLOGICAL_PROCESS	1	0.597221	2	539	230	32242
	GO:0022626	cytosolic ribosome	CELLULAR_COMPONENT	1	0.59809	1	128	231	32653
	GO:1901888	regulation of cell junction assembly	BIOLOGICAL_PROCESS	1	0.598481	2	544	230	32237
	GO:0002164	larval development	BIOLOGICAL_PROCESS	1	0.600423	2	551	230	32230
	GO:0009187	cyclic nucleotide metabolic process	BIOLOGICAL_PROCESS	1	0.600925	1	129	231	32652
	GO:0072521	purine-containing compound metabolic process	BIOLOGICAL_PROCESS	1	0.601625	5	552	227	32229
	GO:0008063	Toll signaling pathway	BIOLOGICAL_PROCESS	1	0.603741	1	130	231	32651
	GO:1901873	regulation of post-translational protein modification	BIOLOGICAL_PROCESS	1	0.603741	1	130	231	32651
	GO:0009605	response to external stimulus	BIOLOGICAL_PROCESS	1	0.605497	18	2292	214	30489
	GO:0048085	adult chitin-containing cuticle pigmentation	BIOLOGICAL_PROCESS	1	0.606537	1	131	231	32650
	GO:0048786	presynaptic active zone	CELLULAR_COMPONENT	1	0.609313	1	132	231	32649
	GO:0031090	organelle membrane	CELLULAR_COMPONENT	1	0.611364	7	1310	225	31471
	GO:0007365	periodic partitioning	BIOLOGICAL_PROCESS	1	0.61207	1	133	231	32648
	GO:0061525	hindgut development	BIOLOGICAL_PROCESS	1	0.614807	1	134	231	32647
	GO:0016573	histone acetylation	BIOLOGICAL_PROCESS	1	0.614807	1	134	231	32647
	GO:0007442	hindgut morphogenesis	BIOLOGICAL_PROCESS	1	0.614807	1	134	231	32647
	GO:0009628	response to abiotic stimulus	BIOLOGICAL_PROCESS	1	0.616389	11	1347	221	31434
	GO:0097367	carbohydrate derivative binding	MOLECULAR_FUNCTION	1	0.619639	15	2522	217	30259
	GO:0007188	adenylate cyclase-modulating G protein-coupled receptor signaling pathway	BIOLOGICAL_PROCESS	1	0.620224	1	136	231	32645
	GO:0045746	negative regulation of Notch signaling pathway	BIOLOGICAL_PROCESS	1	0.620224	1	136	231	32645
	GO:0007593	chitin-based cuticle sclerotization	BIOLOGICAL_PROCESS	1	0.620224	1	136	231	32645
	GO:0098800	inner mitochondrial membrane protein complex	CELLULAR_COMPONENT	1	0.622904	1	137	231	32644
	GO:0016853	isomerase activity	MOLECULAR_FUNCTION	1	0.622904	1	137	231	32644
	GO:0006475	internal protein amino acid acetylation	BIOLOGICAL_PROCESS	1	0.628208	1	139	231	32642
	GO:0018394	peptidyl-lysine acetylation	BIOLOGICAL_PROCESS	1	0.628208	1	139	231	32642
	GO:0018393	internal peptidyl-lysine acetylation	BIOLOGICAL_PROCESS	1	0.628208	1	139	231	32642
	GO:0120025	plasma membrane bounded cell projection	CELLULAR_COMPONENT	1	0.628558	8	1448	224	31333
	GO:0042995	cell projection	CELLULAR_COMPONENT	1	0.629147	8	1456	224	31325
	GO:0071495	cellular response to endogenous stimulus	BIOLOGICAL_PROCESS	1	0.629594	5	618	227	32163
	GO:0016051	carbohydrate biosynthetic process	BIOLOGICAL_PROCESS	1	0.630023	0	142	232	32639
	GO:0005254	chloride channel activity	MOLECULAR_FUNCTION	1	0.630023	0	142	232	32639
	GO:0016198	axon choice point recognition	BIOLOGICAL_PROCESS	1	0.630023	0	142	232	32639
	GO:0009116	nucleoside metabolic process	BIOLOGICAL_PROCESS	1	0.630023	0	142	232	32639
	GO:0003333	amino acid transmembrane transport	BIOLOGICAL_PROCESS	1	0.630023	0	142	232	32639
	GO:0007631	feeding behavior	BIOLOGICAL_PROCESS	1	0.630023	0	142	232	32639
	GO:1904892	regulation of receptor signaling pathway via STAT	BIOLOGICAL_PROCESS	1	0.630029	0	141	232	32640
	GO:0000381	regulation of alternative mRNA splicing, via spliceosome	BIOLOGICAL_PROCESS	1	0.630029	0	141	232	32640
	GO:0000380	alternative mRNA splicing, via spliceosome	BIOLOGICAL_PROCESS	1	0.630029	0	141	232	32640
	GO:0015171	amino acid transmembrane transporter activity	MOLECULAR_FUNCTION	1	0.630029	0	141	232	32640
	GO:0016203	muscle attachment	BIOLOGICAL_PROCESS	1	0.630029	0	141	232	32640
	GO:0046425	regulation of receptor signaling pathway via JAK-STAT	BIOLOGICAL_PROCESS	1	0.630029	0	141	232	32640
	GO:0051017	actin filament bundle assembly	BIOLOGICAL_PROCESS	1	0.630036	0	143	232	32638
	GO:0008021	synaptic vesicle	CELLULAR_COMPONENT	1	0.630067	0	144	232	32637
	GO:0004386	helicase activity	MOLECULAR_FUNCTION	1	0.630067	0	144	232	32637
	GO:0022410	circadian sleep/wake cycle process	BIOLOGICAL_PROCESS	1	0.630067	0	144	232	32637
	GO:0031647	regulation of protein stability	BIOLOGICAL_PROCESS	1	0.630116	0	145	232	32636
	GO:0090090	negative regulation of canonical Wnt signaling pathway	BIOLOGICAL_PROCESS	1	0.630116	0	145	232	32636
	GO:0006479	protein methylation	BIOLOGICAL_PROCESS	1	0.630116	0	145	232	32636
	GO:0005253	monoatomic anion channel activity	MOLECULAR_FUNCTION	1	0.630116	0	145	232	32636
	GO:0006874	intracellular calcium ion homeostasis	BIOLOGICAL_PROCESS	1	0.630116	0	145	232	32636
	GO:0008213	protein alkylation	BIOLOGICAL_PROCESS	1	0.630116	0	145	232	32636
	GO:0043065	positive regulation of apoptotic process	BIOLOGICAL_PROCESS	1	0.630116	0	145	232	32636
	GO:0000956	nuclear-transcribed mRNA catabolic process	BIOLOGICAL_PROCESS	1	0.630182	0	146	232	32635
	GO:1900073	regulation of neuromuscular synaptic transmission	BIOLOGICAL_PROCESS	1	0.630182	0	146	232	32635
	GO:0002683	negative regulation of immune system process	BIOLOGICAL_PROCESS	1	0.630182	0	146	232	32635
	GO:0017022	myosin binding	MOLECULAR_FUNCTION	1	0.630182	0	146	232	32635
	GO:0000209	protein polyubiquitination	BIOLOGICAL_PROCESS	1	0.630266	0	147	232	32634
	GO:0009306	protein secretion	BIOLOGICAL_PROCESS	1	0.630266	0	147	232	32634
	GO:0008076	voltage-gated potassium channel complex	CELLULAR_COMPONENT	1	0.630266	0	147	232	32634
	GO:0046532	regulation of photoreceptor cell differentiation	BIOLOGICAL_PROCESS	1	0.630266	0	147	232	32634
	GO:0000149	SNARE binding	MOLECULAR_FUNCTION	1	0.630266	0	147	232	32634
	GO:0042176	regulation of protein catabolic process	BIOLOGICAL_PROCESS	1	0.630368	0	148	232	32633
	GO:0140993	histone modifying activity	MOLECULAR_FUNCTION	1	0.630368	0	148	232	32633
	GO:0045171	intercellular bridge	CELLULAR_COMPONENT	1	0.630368	0	148	232	32633
	GO:0140029	exocytic process	BIOLOGICAL_PROCESS	1	0.630368	0	148	232	32633
	GO:0070382	exocytic vesicle	CELLULAR_COMPONENT	1	0.630486	0	149	232	32632
	GO:0009986	cell surface	CELLULAR_COMPONENT	1	0.630486	0	149	232	32632
	GO:0033500	carbohydrate homeostasis	BIOLOGICAL_PROCESS	1	0.630486	0	149	232	32632
	GO:0019915	lipid storage	BIOLOGICAL_PROCESS	1	0.63062	0	150	232	32631
	GO:0048542	lymph gland development	BIOLOGICAL_PROCESS	1	0.63062	0	150	232	32631
	GO:0019887	protein kinase regulator activity	MOLECULAR_FUNCTION	1	0.63062	0	150	232	32631
	GO:1901657	glycosyl compound metabolic process	BIOLOGICAL_PROCESS	1	0.63062	0	150	232	32631
	GO:0000978	RNA polymerase II cis-regulatory region sequence-specific DNA binding	MOLECULAR_FUNCTION	1	0.63062	0	150	232	32631
	GO:0044242	cellular lipid catabolic process	BIOLOGICAL_PROCESS	1	0.63062	0	150	232	32631
	GO:0055074	calcium ion homeostasis	BIOLOGICAL_PROCESS	1	0.63062	0	150	232	32631
	GO:0048534	hematopoietic or lymphoid organ development	BIOLOGICAL_PROCESS	1	0.630772	0	151	232	32630
	GO:0030178	negative regulation of Wnt signaling pathway	BIOLOGICAL_PROCESS	1	0.630772	0	151	232	32630
	GO:0035592	establishment of protein localization to extracellular region	BIOLOGICAL_PROCESS	1	0.630772	0	151	232	32630
	GO:0071692	protein localization to extracellular region	BIOLOGICAL_PROCESS	1	0.630772	0	151	232	32630
	GO:0002520	immune system development	BIOLOGICAL_PROCESS	1	0.630772	0	151	232	32630
	GO:0034705	potassium channel complex	CELLULAR_COMPONENT	1	0.630939	0	152	232	32629
	GO:0048024	regulation of mRNA splicing, via spliceosome	BIOLOGICAL_PROCESS	1	0.630939	0	152	232	32629
	GO:0008757	S-adenosylmethionine-dependent methyltransferase activity	MOLECULAR_FUNCTION	1	0.630939	0	152	232	32629
	GO:0097696	receptor signaling pathway via STAT	BIOLOGICAL_PROCESS	1	0.631122	0	153	232	32628
	GO:0022407	regulation of cell-cell adhesion	BIOLOGICAL_PROCESS	1	0.631122	0	153	232	32628
	GO:0046488	phosphatidylinositol metabolic process	BIOLOGICAL_PROCESS	1	0.631122	0	153	232	32628
	GO:0008586	imaginal disc-derived wing vein morphogenesis	BIOLOGICAL_PROCESS	1	0.631122	0	153	232	32628
	GO:0007259	receptor signaling pathway via JAK-STAT	BIOLOGICAL_PROCESS	1	0.631122	0	153	232	32628
	GO:0070603	SWI/SNF superfamily-type complex	CELLULAR_COMPONENT	1	0.631122	0	153	232	32628
	GO:0033993	response to lipid	BIOLOGICAL_PROCESS	1	0.631322	0	154	232	32627
	GO:0048859	formation of anatomical boundary	BIOLOGICAL_PROCESS	1	0.631322	0	154	232	32627
	GO:0040001	establishment of mitotic spindle localization	BIOLOGICAL_PROCESS	1	0.631322	0	154	232	32627
	GO:0000775	chromosome, centromeric region	CELLULAR_COMPONENT	1	0.631322	0	154	232	32627
	GO:1905952	regulation of lipid localization	BIOLOGICAL_PROCESS	1	0.631322	0	154	232	32627
	GO:0006260	DNA replication	BIOLOGICAL_PROCESS	1	0.631322	0	154	232	32627
	GO:0051495	positive regulation of cytoskeleton organization	BIOLOGICAL_PROCESS	1	0.631322	0	154	232	32627
	GO:0046847	filopodium assembly	BIOLOGICAL_PROCESS	1	0.631322	0	154	232	32627
	GO:0031625	ubiquitin protein ligase binding	MOLECULAR_FUNCTION	1	0.631536	0	155	232	32626
	GO:0016482	cytosolic transport	BIOLOGICAL_PROCESS	1	0.631536	0	155	232	32626
	GO:0006898	receptor-mediated endocytosis	BIOLOGICAL_PROCESS	1	0.631536	0	155	232	32626
	GO:0006865	amino acid transport	BIOLOGICAL_PROCESS	1	0.631536	0	155	232	32626
	GO:0007009	plasma membrane organization	BIOLOGICAL_PROCESS	1	0.631536	0	155	232	32626
	GO:1901988	negative regulation of cell cycle phase transition	BIOLOGICAL_PROCESS	1	0.631536	0	155	232	32626
	GO:0000139	Golgi membrane	CELLULAR_COMPONENT	1	0.631536	0	155	232	32626
	GO:0008589	regulation of smoothened signaling pathway	BIOLOGICAL_PROCESS	1	0.631536	0	155	232	32626
	GO:0061572	actin filament bundle organization	BIOLOGICAL_PROCESS	1	0.631766	0	156	232	32625
	GO:0006949	syncytium formation	BIOLOGICAL_PROCESS	1	0.631766	0	156	232	32625
	GO:0000768	syncytium formation by plasma membrane fusion	BIOLOGICAL_PROCESS	1	0.631766	0	156	232	32625
	GO:0051259	protein complex oligomerization	BIOLOGICAL_PROCESS	1	0.631766	0	156	232	32625
	GO:0051168	nuclear export	BIOLOGICAL_PROCESS	1	0.631766	0	156	232	32625
	GO:0032153	cell division site	CELLULAR_COMPONENT	1	0.631766	0	156	232	32625
	GO:0007520	myoblast fusion	BIOLOGICAL_PROCESS	1	0.631766	0	156	232	32625
	GO:0140253	cell-cell fusion	BIOLOGICAL_PROCESS	1	0.631766	0	156	232	32625
	GO:0043413	macromolecule glycosylation	BIOLOGICAL_PROCESS	1	0.632011	0	157	232	32624
	GO:0006486	protein glycosylation	BIOLOGICAL_PROCESS	1	0.632011	0	157	232	32624
	GO:0005516	calmodulin binding	MOLECULAR_FUNCTION	1	0.632011	0	157	232	32624
	GO:0004713	protein tyrosine kinase activity	MOLECULAR_FUNCTION	1	0.632011	0	157	232	32624
	GO:0007266	Rho protein signal transduction	BIOLOGICAL_PROCESS	1	0.632011	0	157	232	32624
	GO:0005874	microtubule	CELLULAR_COMPONENT	1	0.632271	0	158	232	32623
	GO:0045862	positive regulation of proteolysis	BIOLOGICAL_PROCESS	1	0.632271	0	158	232	32623
	GO:0044389	ubiquitin-like protein ligase binding	MOLECULAR_FUNCTION	1	0.632271	0	158	232	32623
	GO:0031929	TOR signaling	BIOLOGICAL_PROCESS	1	0.632545	0	159	232	32622
	GO:0031109	microtubule polymerization or depolymerization	BIOLOGICAL_PROCESS	1	0.632545	0	159	232	32622
	GO:0007291	sperm individualization	BIOLOGICAL_PROCESS	1	0.632545	0	159	232	32622
	GO:0045787	positive regulation of cell cycle	BIOLOGICAL_PROCESS	1	0.632834	0	160	232	32621
	GO:0050773	regulation of dendrite development	BIOLOGICAL_PROCESS	1	0.633137	0	161	232	32620
	GO:0043410	positive regulation of MAPK cascade	BIOLOGICAL_PROCESS	1	0.633137	0	161	232	32620
	GO:0120032	regulation of plasma membrane bounded cell projection assembly	BIOLOGICAL_PROCESS	1	0.633137	0	161	232	32620
	GO:0060491	regulation of cell projection assembly	BIOLOGICAL_PROCESS	1	0.633137	0	161	232	32620
	GO:0098794	postsynapse	CELLULAR_COMPONENT	1	0.633454	0	162	232	32619
	GO:0090079	translation regulator activity, nucleic acid binding	MOLECULAR_FUNCTION	1	0.633785	0	163	232	32618
	GO:0035214	eye-antennal disc development	BIOLOGICAL_PROCESS	1	0.633785	0	163	232	32618
	GO:0070507	regulation of microtubule cytoskeleton organization	BIOLOGICAL_PROCESS	1	0.633785	0	163	232	32618
	GO:0030198	extracellular matrix organization	BIOLOGICAL_PROCESS	1	0.634129	0	164	232	32617
	GO:0031234	extrinsic component of cytoplasmic side of plasma membrane	CELLULAR_COMPONENT	1	0.634129	0	164	232	32617
	GO:0060446	branching involved in open tracheal system development	BIOLOGICAL_PROCESS	1	0.634487	0	165	232	32616
	GO:0000793	condensed chromosome	CELLULAR_COMPONENT	1	0.634487	0	165	232	32616
	GO:0048754	branching morphogenesis of an epithelial tube	BIOLOGICAL_PROCESS	1	0.634487	0	165	232	32616
	GO:0090263	positive regulation of canonical Wnt signaling pathway	BIOLOGICAL_PROCESS	1	0.634487	0	165	232	32616
	GO:0051223	regulation of protein transport	BIOLOGICAL_PROCESS	1	0.634487	0	165	232	32616
	GO:0009451	RNA modification	BIOLOGICAL_PROCESS	1	0.634487	0	165	232	32616
	GO:0008286	insulin receptor signaling pathway	BIOLOGICAL_PROCESS	1	0.634487	0	165	232	32616
	GO:0003713	transcription coactivator activity	MOLECULAR_FUNCTION	1	0.634487	0	165	232	32616
	GO:0035151	regulation of tube size, open tracheal system	BIOLOGICAL_PROCESS	1	0.634858	0	166	232	32615
	GO:0005774	vacuolar membrane	CELLULAR_COMPONENT	1	0.634858	0	166	232	32615
	GO:0019207	kinase regulator activity	MOLECULAR_FUNCTION	1	0.634858	0	166	232	32615
	GO:0070201	regulation of establishment of protein localization	BIOLOGICAL_PROCESS	1	0.634858	0	166	232	32615
	GO:0048190	wing disc dorsal/ventral pattern formation	BIOLOGICAL_PROCESS	1	0.634858	0	166	232	32615
	GO:0055029	nuclear DNA-directed RNA polymerase complex	CELLULAR_COMPONENT	1	0.634858	0	166	232	32615
	GO:0051124	synaptic assembly at neuromuscular junction	BIOLOGICAL_PROCESS	1	0.635175	3	647	229	32134
	GO:0006364	rRNA processing	BIOLOGICAL_PROCESS	1	0.635241	0	167	232	32614
	GO:0050890	cognition	BIOLOGICAL_PROCESS	1	0.635289	3	649	229	32132
	GO:0007611	learning or memory	BIOLOGICAL_PROCESS	1	0.635289	3	649	229	32132
	GO:0022618	protein-RNA complex assembly	BIOLOGICAL_PROCESS	1	0.635638	0	168	232	32613
	GO:0061138	morphogenesis of a branching epithelium	BIOLOGICAL_PROCESS	1	0.635638	0	168	232	32613
	GO:0030246	carbohydrate binding	MOLECULAR_FUNCTION	1	0.636047	0	169	232	32612
	GO:0000428	DNA-directed RNA polymerase complex	CELLULAR_COMPONENT	1	0.636047	0	169	232	32612
	GO:0030880	RNA polymerase complex	CELLULAR_COMPONENT	1	0.636047	0	169	232	32612
	GO:0016334	establishment or maintenance of polarity of follicular epithelium	BIOLOGICAL_PROCESS	1	0.636047	0	169	232	32612
	GO:0090575	RNA polymerase II transcription regulator complex	CELLULAR_COMPONENT	1	0.636468	0	170	232	32611
	GO:0050684	regulation of mRNA processing	BIOLOGICAL_PROCESS	1	0.636902	0	171	232	32610
	GO:0072091	regulation of stem cell proliferation	BIOLOGICAL_PROCESS	1	0.636902	0	171	232	32610
	GO:0018105	peptidyl-serine phosphorylation	BIOLOGICAL_PROCESS	1	0.636902	0	171	232	32610
	GO:0006897	endocytosis	BIOLOGICAL_PROCESS	1	0.637789	3	673	229	32108
	GO:0001763	morphogenesis of a branching structure	BIOLOGICAL_PROCESS	1	0.637804	0	173	232	32608
	GO:0042749	regulation of circadian sleep/wake cycle	BIOLOGICAL_PROCESS	1	0.637804	0	173	232	32608
	GO:0003012	muscle system process	BIOLOGICAL_PROCESS	1	0.637804	0	173	232	32608
	GO:0034250	positive regulation of amide metabolic process	BIOLOGICAL_PROCESS	1	0.638273	0	174	232	32607
	GO:0050768	negative regulation of neurogenesis	BIOLOGICAL_PROCESS	1	0.638753	0	175	232	32606
	GO:0005794	Golgi apparatus	CELLULAR_COMPONENT	1	0.639065	3	681	229	32100
	GO:0043484	regulation of RNA splicing	BIOLOGICAL_PROCESS	1	0.639245	0	176	232	32605
	GO:0070085	glycosylation	BIOLOGICAL_PROCESS	1	0.639245	0	176	232	32605
	GO:0051293	establishment of spindle localization	BIOLOGICAL_PROCESS	1	0.639245	0	176	232	32605
	GO:0045182	translation regulator activity	MOLECULAR_FUNCTION	1	0.639245	0	176	232	32605
	GO:0008154	actin polymerization or depolymerization	BIOLOGICAL_PROCESS	1	0.639245	0	176	232	32605
	GO:0051653	spindle localization	BIOLOGICAL_PROCESS	1	0.639245	0	176	232	32605
	GO:0007419	ventral cord development	BIOLOGICAL_PROCESS	1	0.639245	0	176	232	32605
	GO:0000281	mitotic cytokinesis	BIOLOGICAL_PROCESS	1	0.639747	0	177	232	32604
	GO:0061174	type I terminal bouton	CELLULAR_COMPONENT	1	0.639747	0	177	232	32604
	GO:0008587	imaginal disc-derived wing margin morphogenesis	BIOLOGICAL_PROCESS	1	0.639747	0	177	232	32604
	GO:0001228	DNA-binding transcription activator activity, RNA polymerase II-specific	MOLECULAR_FUNCTION	1	0.639747	0	177	232	32604
	GO:0001216	DNA-binding transcription activator activity	MOLECULAR_FUNCTION	1	0.639747	0	177	232	32604
	GO:0032147	activation of protein kinase activity	BIOLOGICAL_PROCESS	1	0.640261	0	178	232	32603
	GO:1902476	chloride transmembrane transport	BIOLOGICAL_PROCESS	1	0.640785	0	179	232	32602
	GO:0002181	cytoplasmic translation	BIOLOGICAL_PROCESS	1	0.640785	0	179	232	32602
	GO:0055088	lipid homeostasis	BIOLOGICAL_PROCESS	1	0.640785	0	179	232	32602
	GO:0031674	I band	CELLULAR_COMPONENT	1	0.641319	0	180	232	32601
	GO:0030018	Z disc	CELLULAR_COMPONENT	1	0.641319	0	180	232	32601
	GO:0060033	anatomical structure regression	BIOLOGICAL_PROCESS	1	0.641319	0	180	232	32601
	GO:0032869	cellular response to insulin stimulus	BIOLOGICAL_PROCESS	1	0.641864	0	181	232	32600
	GO:1901990	regulation of mitotic cell cycle phase transition	BIOLOGICAL_PROCESS	1	0.641864	0	181	232	32600
	GO:1905879	regulation of oogenesis	BIOLOGICAL_PROCESS	1	0.641864	0	181	232	32600
	GO:0007294	germarium-derived oocyte fate determination	BIOLOGICAL_PROCESS	1	0.641864	0	181	232	32600
	GO:0007450	dorsal/ventral pattern formation, imaginal disc	BIOLOGICAL_PROCESS	1	0.641864	0	181	232	32600
	GO:0099503	secretory vesicle	CELLULAR_COMPONENT	1	0.641864	0	181	232	32600
	GO:1901653	cellular response to peptide	BIOLOGICAL_PROCESS	1	0.642419	0	182	232	32599
	GO:0071375	cellular response to peptide hormone stimulus	BIOLOGICAL_PROCESS	1	0.642419	0	182	232	32599
	GO:0002790	peptide secretion	BIOLOGICAL_PROCESS	1	0.642419	0	182	232	32599
	GO:0032868	response to insulin	BIOLOGICAL_PROCESS	1	0.642984	0	183	232	32598
	GO:0016325	oocyte microtubule cytoskeleton organization	BIOLOGICAL_PROCESS	1	0.642984	0	183	232	32598
	GO:0007030	Golgi organization	BIOLOGICAL_PROCESS	1	0.642984	0	183	232	32598
	GO:0030258	lipid modification	BIOLOGICAL_PROCESS	1	0.643559	0	184	232	32597
	GO:0043434	response to peptide hormone	BIOLOGICAL_PROCESS	1	0.643559	0	184	232	32597
	GO:0035150	regulation of tube size	BIOLOGICAL_PROCESS	1	0.644144	0	185	232	32596
	GO:0006643	membrane lipid metabolic process	BIOLOGICAL_PROCESS	1	0.644144	0	185	232	32596
	GO:0010970	transport along microtubule	BIOLOGICAL_PROCESS	1	0.644144	0	185	232	32596
	GO:0042067	establishment of ommatidial planar polarity	BIOLOGICAL_PROCESS	1	0.644738	0	186	232	32595
	GO:0045088	regulation of innate immune response	BIOLOGICAL_PROCESS	1	0.644738	0	186	232	32595
	GO:0006821	chloride transport	BIOLOGICAL_PROCESS	1	0.644738	0	186	232	32595
	GO:0016197	endosomal transport	BIOLOGICAL_PROCESS	1	0.644738	0	186	232	32595
	GO:0010948	negative regulation of cell cycle process	BIOLOGICAL_PROCESS	1	0.644738	0	186	232	32595
	GO:0007310	oocyte dorsal/ventral axis specification	BIOLOGICAL_PROCESS	1	0.644738	0	186	232	32595
	GO:0071826	protein-RNA complex organization	BIOLOGICAL_PROCESS	1	0.644738	0	186	232	32595
	GO:0030177	positive regulation of Wnt signaling pathway	BIOLOGICAL_PROCESS	1	0.645341	0	187	232	32594
	GO:0071900	regulation of protein serine/threonine kinase activity	BIOLOGICAL_PROCESS	1	0.645341	0	187	232	32594
	GO:0055059	asymmetric neuroblast division	BIOLOGICAL_PROCESS	1	0.645341	0	187	232	32594
	GO:0016072	rRNA metabolic process	BIOLOGICAL_PROCESS	1	0.645954	0	188	232	32593
	GO:0031331	positive regulation of cellular catabolic process	BIOLOGICAL_PROCESS	1	0.645954	0	188	232	32593
	GO:0030706	germarium-derived oocyte differentiation	BIOLOGICAL_PROCESS	1	0.645954	0	188	232	32593
	GO:0030716	oocyte fate determination	BIOLOGICAL_PROCESS	1	0.645954	0	188	232	32593
	GO:0030718	germ-line stem cell population maintenance	BIOLOGICAL_PROCESS	1	0.645954	0	188	232	32593
	GO:0007306	egg chorion assembly	BIOLOGICAL_PROCESS	1	0.645954	0	188	232	32593
	GO:0036445	neuronal stem cell division	BIOLOGICAL_PROCESS	1	0.646575	0	189	232	32592
	GO:0035006	melanization defense response	BIOLOGICAL_PROCESS	1	0.646575	0	189	232	32592
	GO:0014902	myotube differentiation	BIOLOGICAL_PROCESS	1	0.646575	0	189	232	32592
	GO:0004518	nuclease activity	MOLECULAR_FUNCTION	1	0.646575	0	189	232	32592
	GO:0004222	metalloendopeptidase activity	MOLECULAR_FUNCTION	1	0.646575	0	189	232	32592
	GO:0055057	neuroblast division	BIOLOGICAL_PROCESS	1	0.646575	0	189	232	32592
	GO:0061326	renal tubule development	BIOLOGICAL_PROCESS	1	0.647206	0	190	232	32591
	GO:0072002	Malpighian tubule development	BIOLOGICAL_PROCESS	1	0.647206	0	190	232	32591
	GO:0007088	regulation of mitotic nuclear division	BIOLOGICAL_PROCESS	1	0.647206	0	190	232	32591
	GO:0036464	cytoplasmic ribonucleoprotein granule	CELLULAR_COMPONENT	1	0.647845	0	191	232	32590
	GO:0031346	positive regulation of cell projection organization	BIOLOGICAL_PROCESS	1	0.647845	0	191	232	32590
	GO:0099111	microtubule-based transport	BIOLOGICAL_PROCESS	1	0.647845	0	191	232	32590
	GO:0035770	ribonucleoprotein granule	CELLULAR_COMPONENT	1	0.647845	0	191	232	32590
	GO:0048568	embryonic organ development	BIOLOGICAL_PROCESS	1	0.648493	0	192	232	32589
	GO:0035091	phosphatidylinositol binding	MOLECULAR_FUNCTION	1	0.648493	0	192	232	32589
	GO:0015108	chloride transmembrane transporter activity	MOLECULAR_FUNCTION	1	0.648493	0	192	232	32589
	GO:0110053	regulation of actin filament organization	BIOLOGICAL_PROCESS	1	0.648493	0	192	232	32589
	GO:0071407	cellular response to organic cyclic compound	BIOLOGICAL_PROCESS	1	0.648493	0	192	232	32589
	GO:0007526	larval somatic muscle development	BIOLOGICAL_PROCESS	1	0.649149	0	193	232	32588
	GO:0046328	regulation of JNK cascade	BIOLOGICAL_PROCESS	1	0.649813	0	194	232	32587
	GO:0008168	methyltransferase activity	MOLECULAR_FUNCTION	1	0.649813	0	194	232	32587
	GO:0008509	monoatomic anion transmembrane transporter activity	MOLECULAR_FUNCTION	1	0.650485	0	195	232	32586
	GO:0032872	regulation of stress-activated MAPK cascade	BIOLOGICAL_PROCESS	1	0.651166	0	196	232	32585
	GO:0005764	lysosome	CELLULAR_COMPONENT	1	0.651166	0	196	232	32585
	GO:0070302	regulation of stress-activated protein kinase signaling cascade	BIOLOGICAL_PROCESS	1	0.651166	0	196	232	32585
	GO:0000323	lytic vacuole	CELLULAR_COMPONENT	1	0.651854	0	197	232	32584
	GO:0030705	cytoskeleton-dependent intracellular transport	BIOLOGICAL_PROCESS	1	0.651854	0	197	232	32584
	GO:0042745	circadian sleep/wake cycle	BIOLOGICAL_PROCESS	1	0.65255	0	198	232	32583
	GO:1901652	response to peptide	BIOLOGICAL_PROCESS	1	0.65255	0	198	232	32583
	GO:0051783	regulation of nuclear division	BIOLOGICAL_PROCESS	1	0.65255	0	198	232	32583
	GO:0045179	apical cortex	CELLULAR_COMPONENT	1	0.653253	0	199	232	32582
	GO:0051015	actin filament binding	MOLECULAR_FUNCTION	1	0.653253	0	199	232	32582
	GO:0006457	protein folding	BIOLOGICAL_PROCESS	1	0.6599	2	206	230	32575
	GO:0044782	cilium organization	BIOLOGICAL_PROCESS	1	0.6599	2	206	230	32575
	GO:0120192	tight junction assembly	BIOLOGICAL_PROCESS	1	0.660672	2	207	230	32574
	GO:0120193	tight junction organization	BIOLOGICAL_PROCESS	1	0.661449	2	208	230	32573
	GO:0007155	cell adhesion	BIOLOGICAL_PROCESS	1	0.662521	6	759	226	32022
	GO:0043169	cation binding	MOLECULAR_FUNCTION	1	0.662635	21	3315	211	29466
	GO:0007167	enzyme-linked receptor protein signaling pathway	BIOLOGICAL_PROCESS	1	0.666587	4	776	228	32005
	GO:0007416	synapse assembly	BIOLOGICAL_PROCESS	1	0.667636	4	802	228	31979
	GO:0050907	detection of chemical stimulus involved in sensory perception	BIOLOGICAL_PROCESS	1	0.667872	2	216	230	32565
	GO:0005216	monoatomic ion channel activity	MOLECULAR_FUNCTION	1	0.668241	4	809	228	31972
	GO:0046873	metal ion transmembrane transporter activity	MOLECULAR_FUNCTION	1	0.669212	4	818	228	31963
	GO:0009892	negative regulation of metabolic process	BIOLOGICAL_PROCESS	1	0.669713	11	1887	221	30894
	GO:0070482	response to oxygen levels	BIOLOGICAL_PROCESS	1	0.670366	2	219	230	32562
	GO:0050829	defense response to Gram-negative bacterium	BIOLOGICAL_PROCESS	1	0.672053	2	221	230	32560
	GO:0005549	odorant binding	MOLECULAR_FUNCTION	1	0.676346	2	226	230	32555
	GO:1901565	organonitrogen compound catabolic process	BIOLOGICAL_PROCESS	1	0.685718	7	893	225	31888
	GO:0009967	positive regulation of signal transduction	BIOLOGICAL_PROCESS	1	0.691373	5	933	227	31848
	GO:0060089	molecular transducer activity	MOLECULAR_FUNCTION	1	0.696675	8	985	224	31796
	GO:0043297	apical junction assembly	BIOLOGICAL_PROCESS	1	0.697192	2	249	230	32532
	GO:0001708	cell fate specification	BIOLOGICAL_PROCESS	1	0.698129	2	250	230	32531
	GO:1901135	carbohydrate derivative metabolic process	BIOLOGICAL_PROCESS	1	0.701467	8	1012	224	31769
	GO:0040012	regulation of locomotion	BIOLOGICAL_PROCESS	1	0.701896	2	254	230	32527
	GO:0048565	digestive tract development	BIOLOGICAL_PROCESS	1	0.71046	2	263	230	32518
	GO:0055123	digestive system development	BIOLOGICAL_PROCESS	1	0.71046	2	263	230	32518
	GO:0015980	energy derivation by oxidation of organic compounds	BIOLOGICAL_PROCESS	1	0.71046	2	263	230	32518
	GO:0017111	ribonucleoside triphosphate phosphatase activity	MOLECULAR_FUNCTION	1	0.710683	6	1055	226	31726
	GO:0016462	pyrophosphatase activity	MOLECULAR_FUNCTION	1	0.711286	6	1084	226	31697
	GO:0050808	synapse organization	BIOLOGICAL_PROCESS	1	0.711664	6	1091	226	31690
	GO:0016817	hydrolase activity, acting on acid anhydrides	MOLECULAR_FUNCTION	1	0.711664	6	1091	226	31690
	GO:0016818	hydrolase activity, acting on acid anhydrides, in phosphorus-containing anhydrides	MOLECULAR_FUNCTION	1	0.711664	6	1091	226	31690
	GO:0016322	neuron remodeling	BIOLOGICAL_PROCESS	1	0.712376	2	265	230	32516
	GO:0032984	protein-containing complex disassembly	BIOLOGICAL_PROCESS	1	0.716218	2	269	230	32512
	GO:0098660	inorganic ion transmembrane transport	BIOLOGICAL_PROCESS	1	0.71851	9	1149	223	31632
	GO:0016236	macroautophagy	BIOLOGICAL_PROCESS	1	0.722	2	275	230	32506
	GO:0030431	sleep	BIOLOGICAL_PROCESS	1	0.722965	2	276	230	32505
	GO:0042551	neuron maturation	BIOLOGICAL_PROCESS	1	0.722965	2	276	230	32505
	GO:0044419	biological process involved in interspecies interaction between organisms	BIOLOGICAL_PROCESS	1	0.723188	9	1175	223	31606
	GO:0022843	voltage-gated monoatomic cation channel activity	MOLECULAR_FUNCTION	1	0.725862	2	279	230	32502
	GO:0048640	negative regulation of developmental growth	BIOLOGICAL_PROCESS	1	0.727198	1	284	231	32497
	GO:0019730	antimicrobial humoral response	BIOLOGICAL_PROCESS	1	0.727224	1	286	231	32495
	GO:0051046	regulation of secretion	BIOLOGICAL_PROCESS	1	0.727277	1	288	231	32493
	GO:0015075	monoatomic ion transmembrane transporter activity	MOLECULAR_FUNCTION	1	0.727309	7	1225	225	31556
	GO:0008344	adult locomotory behavior	BIOLOGICAL_PROCESS	1	0.727356	1	290	231	32491
	GO:0048489	synaptic vesicle transport	BIOLOGICAL_PROCESS	1	0.727405	1	291	231	32490
	GO:0005743	mitochondrial inner membrane	CELLULAR_COMPONENT	1	0.727405	1	291	231	32490
	GO:0019866	organelle inner membrane	CELLULAR_COMPONENT	1	0.727835	1	297	231	32484
	GO:0070887	cellular response to chemical stimulus	BIOLOGICAL_PROCESS	1	0.728071	7	1240	225	31541
	GO:0007591	molting cycle, chitin-based cuticle	BIOLOGICAL_PROCESS	1	0.728246	1	301	231	32480
	GO:0070588	calcium ion transmembrane transport	BIOLOGICAL_PROCESS	1	0.728246	1	301	231	32480
	GO:0097479	synaptic vesicle localization	BIOLOGICAL_PROCESS	1	0.728363	1	302	231	32479
	GO:0042303	molting cycle	BIOLOGICAL_PROCESS	1	0.728617	1	304	231	32477
	GO:0002831	regulation of response to biotic stimulus	BIOLOGICAL_PROCESS	1	0.728752	1	305	231	32476
	GO:0016570	histone modification	BIOLOGICAL_PROCESS	1	0.728752	1	305	231	32476
	GO:0048639	positive regulation of developmental growth	BIOLOGICAL_PROCESS	1	0.729685	1	311	231	32470
	GO:0045475	locomotor rhythm	BIOLOGICAL_PROCESS	1	0.729685	1	311	231	32470
	GO:0017145	stem cell division	BIOLOGICAL_PROCESS	1	0.72986	1	312	231	32469
	GO:0042440	pigment metabolic process	BIOLOGICAL_PROCESS	1	0.730041	1	313	231	32468
	GO:0006644	phospholipid metabolic process	BIOLOGICAL_PROCESS	1	0.730227	1	314	231	32467
	GO:0007447	imaginal disc pattern formation	BIOLOGICAL_PROCESS	1	0.730615	1	316	231	32465
	GO:0048588	developmental cell growth	BIOLOGICAL_PROCESS	1	0.730817	1	317	231	32464
	GO:0097447	dendritic tree	CELLULAR_COMPONENT	1	0.731455	1	320	231	32461
	GO:0030425	dendrite	CELLULAR_COMPONENT	1	0.731455	1	320	231	32461
	GO:0043195	terminal bouton	CELLULAR_COMPONENT	1	0.731455	1	320	231	32461
	GO:0006979	response to oxidative stress	BIOLOGICAL_PROCESS	1	0.731677	1	321	231	32460
	GO:0031347	regulation of defense response	BIOLOGICAL_PROCESS	1	0.731905	1	322	231	32459
	GO:0034703	cation channel complex	CELLULAR_COMPONENT	1	0.732376	1	324	231	32457
	GO:0008514	organic anion transmembrane transporter activity	MOLECULAR_FUNCTION	1	0.732618	1	325	231	32456
	GO:0043161	proteasome-mediated ubiquitin-dependent protein catabolic process	BIOLOGICAL_PROCESS	1	0.732618	1	325	231	32456
	GO:0015079	potassium ion transmembrane transporter activity	MOLECULAR_FUNCTION	1	0.733118	1	327	231	32454
	GO:0050776	regulation of immune response	BIOLOGICAL_PROCESS	1	0.733375	1	328	231	32453
	GO:1901699	cellular response to nitrogen compound	BIOLOGICAL_PROCESS	1	0.733904	1	330	231	32451
	GO:0035272	exocrine system development	BIOLOGICAL_PROCESS	1	0.734451	1	332	231	32449
	GO:0007431	salivary gland development	BIOLOGICAL_PROCESS	1	0.734451	1	332	231	32449
	GO:0043679	axon terminus	CELLULAR_COMPONENT	1	0.734732	1	333	231	32448
	GO:0044306	neuron projection terminus	CELLULAR_COMPONENT	1	0.734732	1	333	231	32448
	GO:0051650	establishment of vesicle localization	BIOLOGICAL_PROCESS	1	0.735017	1	334	231	32447
	GO:0007005	mitochondrion organization	BIOLOGICAL_PROCESS	1	0.735306	1	335	231	32446
	GO:0008593	regulation of Notch signaling pathway	BIOLOGICAL_PROCESS	1	0.736508	1	339	231	32442
	GO:0098791	Golgi apparatus subcompartment	CELLULAR_COMPONENT	1	0.737455	1	342	231	32439
	GO:0032870	cellular response to hormone stimulus	BIOLOGICAL_PROCESS	1	0.737455	1	342	231	32439
	GO:0006816	calcium ion transport	BIOLOGICAL_PROCESS	1	0.737778	1	343	231	32438
	GO:0015291	secondary active transmembrane transporter activity	MOLECULAR_FUNCTION	1	0.738774	3	344	229	32437
	GO:0009611	response to wounding	BIOLOGICAL_PROCESS	1	0.739114	3	345	229	32436
	GO:0016757	glycosyltransferase activity	MOLECULAR_FUNCTION	1	0.740157	3	348	229	32433
	GO:0007635	chemosensory behavior	BIOLOGICAL_PROCESS	1	0.740157	3	348	229	32433
	GO:0034220	monoatomic ion transmembrane transport	BIOLOGICAL_PROCESS	1	0.745876	11	1430	221	31351
	GO:0019439	aromatic compound catabolic process	BIOLOGICAL_PROCESS	1	0.746684	3	365	229	32416
	GO:0050906	detection of stimulus involved in sensory perception	BIOLOGICAL_PROCESS	1	0.749214	3	371	229	32410
	GO:0097305	response to alcohol	BIOLOGICAL_PROCESS	1	0.758359	3	391	229	32390
	GO:1901361	organic cyclic compound catabolic process	BIOLOGICAL_PROCESS	1	0.758842	3	392	229	32389
	GO:0005768	endosome	CELLULAR_COMPONENT	1	0.761288	3	397	229	32384
	GO:0120031	plasma membrane bounded cell projection assembly	BIOLOGICAL_PROCESS	1	0.767874	3	410	229	32371
	GO:0010605	negative regulation of macromolecule metabolic process	BIOLOGICAL_PROCESS	1	0.771433	11	1795	221	30986
	GO:0005525	GTP binding	MOLECULAR_FUNCTION	1	0.7737	2	424	230	32357
[truncated: 9,057 more rows]

[truncated: 3 more sheets: Table S7, Table S8, Table S9]
